# Supplementary material for: catena-Poly[4-methyl­morpholin-4-ium [[dichloridobismuth(III)]-di-μ-chlorido]]
Source: Acta Crystallogr Sect E Struct Rep Online. 2012 Jan 21;68(Pt 2):m181. doi: 10.1107/S1600536812001717 (PMC3274907; doi:10.1107/S1600536812001717)
Supplement: Supplementary file 1 [file e-68-0m181-sup1.cif]

##############################################################################
#                                                                            #
# This CIF contains the data in a paper accepted for publication in          #
# Acta Crystallographica Section E. It conforms to the requirements of       #
# Notes for Authors for Acta Crystallographica Section E, and has been       #
# peer reviewed under the auspices of the IUCr Commission on Journals.       #
#                                                                            #
# Full details of the Crystallographic Information File format               #
# are given in the paper "The Crystallographic Information File (CIF):       #
# a New Standard Archive File for Crystallography" by S. R. Hall, F. H.      #
# Allen and I. D. Brown [Acta Cryst. (1991), A47, 655-685].                  #
#                                                                            #
# The current version of the core CIF dictionary is obtainable from          #
# ftp://ftp.iucr.org/pub/cif_core.dic.                                       #
#                                                                            #
# Software is freely available for graphical display of the structure(s)     #
# in this CIF. For information consult the CIF software page                 #
# http://www.iucr.org/resources/cif/software.                                #
#                                                                            #
# This file may be used for bona fide research purposes within the           #
# scientific community so long as proper attribution is given to the journal # 
# article from which it was obtained.                                        #
#                                                                            #
##############################################################################
data_I
_audit_creation_method     SHELXL-97
_chemical_name_systematic
;
<i>catena</i>-Poly[4-methylmorpholin-4-ium
[[dichloridobismuth(III)]-di-\m-chlorido]]
;
_chemical_name_common     ?
_chemical_formula_moiety     'C5 H12 N O +, Bi Cl4 -'
_chemical_formula_sum     'C5 H12 Bi Cl4 N O'
_chemical_formula_iupac     '(C5 H12 N O) [Bi Cl4]'
_chemical_formula_weight     452.94
_chemical_melting_point     ?
_symmetry_cell_setting     monoclinic
_symmetry_space_group_name_H-M     'C 2/c'
_symmetry_space_group_name_Hall     '-C 2yc'
loop_
    _symmetry_equiv_pos_as_xyz
    'x, y, z'
    '-x, y, -z+1/2'
    'x+1/2, y+1/2, z'
    '-x+1/2, y+1/2, -z+1/2'
    '-x, -y, -z'
    'x, -y, z-1/2'
    '-x+1/2, -y+1/2, -z'
    'x+1/2, -y+1/2, z-1/2'
_cell_length_a     18.166(4)
_cell_length_b     9.801(2)
_cell_length_c     13.915(3)
_cell_angle_alpha     90.00
_cell_angle_beta     93.36(3)
_cell_angle_gamma     90.00
_cell_volume     2473.2(9)
_cell_formula_units_Z     8
_cell_measurement_reflns_used     2830
_cell_measurement_theta_min     3.59
_cell_measurement_theta_max     27.49
_cell_measurement_temperature     298(2)
_exptl_crystal_description     'block'
_exptl_crystal_colour     'Colorless'
_exptl_crystal_size_max     0.10
_exptl_crystal_size_mid     0.05
_exptl_crystal_size_min     0.05
_exptl_crystal_density_diffrn     2.433
_exptl_crystal_density_meas     ?
_exptl_crystal_density_method     'not measured'
_exptl_crystal_F_000     1664
_exptl_absorpt_coefficient_mu     15.083
_exptl_absorpt_correction_type     multi-scan
_exptl_absorpt_process_details     '(CrystalClear; Rigaku, 2005)'
_exptl_absorpt_correction_T_min     0.428
_exptl_absorpt_correction_T_max     0.470
_exptl_special_details
;
;
_diffrn_ambient_temperature     298(2)
_diffrn_radiation_type     MoK\a
_diffrn_radiation_wavelength     0.71073
_diffrn_radiation_source     'fine-focus sealed tube'
_diffrn_radiation_monochromator     graphite
_diffrn_measurement_device_type     'Rigaku Mercury2'
_diffrn_measurement_method     'CCD profile fitting'
_diffrn_detector_area_resol_mean     13.7
_diffrn_reflns_number     12468
_diffrn_reflns_av_R_equivalents     0.0896
_diffrn_reflns_av_sigmaI/netI     0.0698
_diffrn_reflns_theta_min     3.59
_diffrn_reflns_theta_max     27.49
_diffrn_reflns_theta_full     27.49
_diffrn_measured_fraction_theta_max     0.998
_diffrn_measured_fraction_theta_full     0.998
_diffrn_reflns_limit_h_min     -23
_diffrn_reflns_limit_h_max     23
_diffrn_reflns_limit_k_min     -12
_diffrn_reflns_limit_k_max     12
_diffrn_reflns_limit_l_min     -18
_diffrn_reflns_limit_l_max     18
_diffrn_standards_number     0
_diffrn_standards_interval_count     .
_diffrn_standards_interval_time     .
_diffrn_standards_decay_%     ?
_refine_special_details
;
 Refinement of F^2^ against ALL reflections.  The weighted R-factor wR and
 goodness of fit S are based on F^2^, conventional R-factors R are based
 on F, with F set to zero for negative F^2^. The threshold expression of
 F^2^ > 2sigma(F^2^) is used only for calculating R-factors(gt) etc. and is
 not relevant to the choice of reflections for refinement.  R-factors based
 on F^2^ are statistically about twice as large as those based on F, and R-
 factors based on ALL data will be even larger.
;
_reflns_number_total     2830
_reflns_number_gt     2437
_reflns_threshold_expression     I>2\s(I)
_refine_ls_structure_factor_coef     Fsqd
_refine_ls_matrix_type     full
_refine_ls_R_factor_all     0.0450
_refine_ls_R_factor_gt     0.0367
_refine_ls_wR_factor_gt     0.0814
_refine_ls_wR_factor_ref     0.0883
_refine_ls_goodness_of_fit_ref     1.143
_refine_ls_restrained_S_all     1.143
_refine_ls_number_reflns     2830
_refine_ls_number_parameters     111
_refine_ls_number_restraints     0
_refine_ls_hydrogen_treatment     constr
_refine_ls_weighting_scheme     calc
_refine_ls_weighting_details
         'calc w=1/[\s^2^(Fo^2^)+(0.0150P)^2^+5.1391P] where P=(Fo^2^+2Fc^2^)/3'
_atom_sites_solution_hydrogens     geom
_atom_sites_solution_primary     direct
_atom_sites_solution_secondary     difmap
_refine_ls_shift/su_max     0.000
_refine_ls_shift/su_mean     0.000
_refine_diff_density_max     2.447
_refine_diff_density_min     -1.437
_refine_ls_extinction_method     '<i>SHELXL97</i> (Sheldrick, 2008)'
_refine_ls_extinction_coef     0.0095(2)
_refine_ls_extinction_expression
                                  'Fc^*^=kFc[1+0.001xFc^2^\l^3^/sin(2\q)]^-1/4^'
loop_
    _atom_type_symbol
    _atom_type_description
    _atom_type_scat_dispersion_real
    _atom_type_scat_dispersion_imag
    _atom_type_scat_source
    'C' 'C' 0.0033 0.0016
                         'International Tables Vol C Tables 4.2.6.8 and 6.1.1.4'
    'Bi' 'Bi' -4.1077 10.2566
                         'International Tables Vol C Tables 4.2.6.8 and 6.1.1.4'
    'Cl' 'Cl' 0.1484 0.1585
                         'International Tables Vol C Tables 4.2.6.8 and 6.1.1.4'
    'N' 'N' 0.0061 0.0033
                         'International Tables Vol C Tables 4.2.6.8 and 6.1.1.4'
    'H' 'H' 0.0000 0.0000
                         'International Tables Vol C Tables 4.2.6.8 and 6.1.1.4'
    'O' 'O' 0.0106 0.0060
                         'International Tables Vol C Tables 4.2.6.8 and 6.1.1.4'
_computing_data_collection     '<i>CrystalClear</i> (Rigaku, 2005)'
_computing_cell_refinement     '<i>CrystalClear</i> (Rigaku, 2005)'
_computing_data_reduction     '<i>CrystalClear</i> (Rigaku, 2005)'
_computing_structure_solution     '<i>SHELXS97</i> (Sheldrick, 2008)'
_computing_structure_refinement     '<i>SHELXL97</i> (Sheldrick, 2008)'
_computing_molecular_graphics     '<i>SHELXTL</i> (Sheldrick, 2008)'
_computing_publication_material     '<i>SHELXTL</i> (Sheldrick, 2008)'
loop_
    _atom_site_type_symbol
    _atom_site_label
    _atom_site_fract_x
    _atom_site_fract_y
    _atom_site_fract_z
    _atom_site_U_iso_or_equiv
    _atom_site_adp_type
    _atom_site_calc_flag
    _atom_site_refinement_flags
    _atom_site_occupancy
    _atom_site_symmetry_multiplicity
    _atom_site_disorder_assembly
    _atom_site_disorder_group
    Bi Bi1 0.038523(12) 0.36337(2) -0.101352(17) 0.02581(15) Uani d . 1 1 . .
    Cl Cl4 -0.02461(14) 0.3417(2) 0.06880(17) 0.0494(6) Uani d . 1 1 . .
    Cl Cl3 -0.10115(11) 0.3718(2) -0.22296(15) 0.0407(5) Uani d . 1 1 . .
    Cl Cl2 0.02635(11) 0.1057(2) -0.11236(16) 0.0438(5) Uani d . 1 1 . .
    Cl Cl1 0.16693(12) 0.3571(2) -0.02381(18) 0.0568(7) Uani d . 1 1 . .
    N N1 0.1587(3) 0.9444(6) 0.1521(4) 0.0342(14) Uani d . 1 1 . .
    H H1 0.1239 0.9003 0.1835 0.041 Uiso d R 1 1 . .
    O O1 0.1918(3) 1.1380(6) 0.3004(5) 0.0564(18) Uani d . 1 1 . .
    C C2 0.2251(4) 0.9334(8) 0.2192(6) 0.045(2) Uani d . 1 1 . .
    H H2A 0.2371 0.8380 0.2299 0.054 Uiso calc R 1 1 . .
    H H2B 0.2667 0.9766 0.1907 0.054 Uiso calc R 1 1 . .
    C C1 0.2122(4) 0.9995(9) 0.3123(5) 0.046(2) Uani d . 1 1 . .
    H H1B 0.1735 0.9510 0.3432 0.055 Uiso calc R 1 1 . .
    H H1C 0.2568 0.9938 0.3540 0.055 Uiso calc R 1 1 . .
    C C4 0.1376(5) 1.0896(9) 0.1428(6) 0.049(2) Uani d . 1 1 . .
    H H4A 0.1754 1.1389 0.1106 0.058 Uiso calc R 1 1 . .
    H H4B 0.0917 1.0974 0.1040 0.058 Uiso calc R 1 1 . .
    C C5 0.1287(5) 1.1502(9) 0.2384(8) 0.059(3) Uani d . 1 1 . .
    H H5A 0.1166 1.2461 0.2305 0.070 Uiso calc R 1 1 . .
    H H5B 0.0878 1.1060 0.2675 0.070 Uiso calc R 1 1 . .
    C C3 0.1707(6) 0.8803(10) 0.0586(8) 0.075(3) Uani d . 1 1 . .
    H H3A 0.1258 0.8837 0.0185 0.113 Uiso calc R 1 1 . .
    H H3B 0.1852 0.7869 0.0685 0.113 Uiso calc R 1 1 . .
    H H3C 0.2088 0.9284 0.0277 0.113 Uiso calc R 1 1 . .
loop_
    _atom_site_aniso_label
    _atom_site_aniso_U_11
    _atom_site_aniso_U_22
    _atom_site_aniso_U_33
    _atom_site_aniso_U_12
    _atom_site_aniso_U_13
    _atom_site_aniso_U_23
    Bi1 0.0243(2) 0.0229(2) 0.0303(2) 0.00046(9) 0.00217(12) -0.00330(11)
    Cl4 0.0746(15) 0.0284(11) 0.0480(12) -0.0059(9) 0.0276(11) -0.0025(9)
    Cl3 0.0254(10) 0.0589(15) 0.0384(11) 0.0057(7) 0.0067(8) 0.0025(9)
    Cl2 0.0409(11) 0.0212(10) 0.0692(15) 0.0001(8) 0.0033(10) -0.0040(10)
    Cl1 0.0340(12) 0.0697(18) 0.0647(15) -0.0136(9) -0.0135(10) 0.0200(11)
    N1 0.035(3) 0.036(4) 0.033(3) -0.012(3) 0.010(2) 0.003(3)
    O1 0.052(4) 0.049(4) 0.068(4) -0.010(3) -0.003(3) -0.010(3)
    C2 0.029(4) 0.033(5) 0.071(6) 0.001(3) -0.002(4) 0.006(4)
    C1 0.040(5) 0.058(6) 0.040(5) -0.011(4) 0.002(3) 0.007(4)
    C4 0.050(5) 0.037(5) 0.058(6) -0.003(4) -0.004(4) 0.021(5)
    C5 0.043(6) 0.046(6) 0.088(8) 0.005(4) 0.009(5) 0.018(5)
    C3 0.080(8) 0.070(8) 0.078(8) -0.035(5) 0.018(6) -0.012(6)
_geom_special_details
;
 All esds (except the esd in the dihedral angle between two l.s. planes)
 are estimated using the full covariance matrix.  The cell esds are taken
 into account individually in the estimation of esds in distances, angles
 and torsion angles; correlations between esds in cell parameters are only
 used when they are defined by crystal symmetry.  An approximate (isotropic)
 treatment of cell esds is used for estimating esds involving l.s. planes.
;
loop_
    _geom_bond_atom_site_label_1
    _geom_bond_atom_site_label_2
    _geom_bond_site_symmetry_2
    _geom_bond_distance
    _geom_bond_publ_flag
    Bi1 Cl1 . 2.513(2) ?
    Bi1 Cl2 . 2.539(2) ?
    Bi1 Cl4 . 2.699(2) ?
    Bi1 Cl3 2_554 2.758(2) ?
    Bi1 Cl4 5_565 2.939(2) ?
    Bi1 Cl3 . 2.967(2) ?
    Cl4 Bi1 5_565 2.939(2) ?
    Cl3 Bi1 2_554 2.758(2) ?
    N1 C3 . 1.473(12) ?
    N1 C4 . 1.476(9) ?
    N1 C2 . 1.486(9) ?
    N1 H1 . 0.9000 ?
    O1 C5 . 1.399(11) ?
    O1 C1 . 1.415(10) ?
    C2 C1 . 1.480(11) ?
    C2 H2A . 0.9700 ?
    C2 H2B . 0.9700 ?
    C1 H1B . 0.9700 ?
    C1 H1C . 0.9700 ?
    C4 C5 . 1.475(13) ?
    C4 H4A . 0.9700 ?
    C4 H4B . 0.9700 ?
    C5 H5A . 0.9700 ?
    C5 H5B . 0.9700 ?
    C3 H3A . 0.9600 ?
    C3 H3B . 0.9600 ?
    C3 H3C . 0.9600 ?
loop_
    _geom_angle_atom_site_label_1
    _geom_angle_atom_site_label_2
    _geom_angle_atom_site_label_3
    _geom_angle_site_symmetry_1
    _geom_angle_site_symmetry_3
    _geom_angle
    _geom_angle_publ_flag
    Cl1 Bi1 Cl2 . . 94.42(7) ?
    Cl1 Bi1 Cl4 . . 93.03(9) ?
    Cl2 Bi1 Cl4 . . 86.25(6) ?
    Cl1 Bi1 Cl3 . 2_554 87.74(8) ?
    Cl2 Bi1 Cl3 . 2_554 90.88(6) ?
    Cl4 Bi1 Cl3 . 2_554 177.08(6) ?
    Cl1 Bi1 Cl4 . 5_565 92.51(7) ?
    Cl2 Bi1 Cl4 . 5_565 168.41(7) ?
    Cl4 Bi1 Cl4 . 5_565 84.11(6) ?
    Cl3 Bi1 Cl4 2_554 5_565 98.68(6) ?
    Cl1 Bi1 Cl3 . . 170.68(7) ?
    Cl2 Bi1 Cl3 . . 85.68(6) ?
    Cl4 Bi1 Cl3 . . 96.28(7) ?
    Cl3 Bi1 Cl3 2_554 . 82.94(6) ?
    Cl4 Bi1 Cl3 5_565 . 88.98(6) ?
    Bi1 Cl4 Bi1 . 5_565 95.89(6) ?
    Bi1 Cl3 Bi1 2_554 . 96.97(6) ?
    C3 N1 C4 . . 112.6(7) ?
    C3 N1 C2 . . 111.5(7) ?
    C4 N1 C2 . . 108.8(6) ?
    C3 N1 H1 . . 111.6 ?
    C4 N1 H1 . . 108.7 ?
    C2 N1 H1 . . 103.1 ?
    C5 O1 C1 . . 110.7(6) ?
    C1 C2 N1 . . 110.7(6) ?
    C1 C2 H2A . . 109.5 ?
    N1 C2 H2A . . 109.5 ?
    C1 C2 H2B . . 109.5 ?
    N1 C2 H2B . . 109.5 ?
    H2A C2 H2B . . 108.1 ?
    O1 C1 C2 . . 111.8(7) ?
    O1 C1 H1B . . 109.3 ?
    C2 C1 H1B . . 109.3 ?
    O1 C1 H1C . . 109.3 ?
    C2 C1 H1C . . 109.3 ?
    H1B C1 H1C . . 107.9 ?
    C5 C4 N1 . . 110.5(7) ?
    C5 C4 H4A . . 109.5 ?
    N1 C4 H4A . . 109.5 ?
    C5 C4 H4B . . 109.5 ?
    N1 C4 H4B . . 109.5 ?
    H4A C4 H4B . . 108.1 ?
    O1 C5 C4 . . 113.1(7) ?
    O1 C5 H5A . . 109.0 ?
    C4 C5 H5A . . 109.0 ?
    O1 C5 H5B . . 109.0 ?
    C4 C5 H5B . . 109.0 ?
    H5A C5 H5B . . 107.8 ?
    N1 C3 H3A . . 109.5 ?
    N1 C3 H3B . . 109.5 ?
    H3A C3 H3B . . 109.5 ?
    N1 C3 H3C . . 109.5 ?
    H3A C3 H3C . . 109.5 ?
    H3B C3 H3C . . 109.5 ?
loop_
    _geom_hbond_atom_site_label_D
    _geom_hbond_atom_site_label_H
    _geom_hbond_atom_site_label_A
    _geom_hbond_site_symmetry_A
    _geom_hbond_distance_DH
    _geom_hbond_distance_HA
    _geom_hbond_distance_DA
    _geom_hbond_angle_DHA
    N1 H1 Cl3 5_565 0.90 2.76 3.434(6) 132.8
    N1 H1 Cl2 5_565 0.90 2.85 3.410(6) 121.7
_iucr_refine_instructions_details
;
TITL 3                      R =  New: C2/c
CELL  0.71073   18.1660    9.8010   13.9150    90.000    93.360    90.000
ZERR 8  0.0040    0.0020    0.0030     0.000     0.030     0.000
LATT   7
SYMM             - X ,              Y ,    0.50000 - Z
SFAC  C Bi Cl N H O
UNIT  40 8 32 8 96 8
TEMP    20
L.S. 9
FMAP 2
PLAN 20
ACTA
BOND $H
EQIV $1 -x, -y+1, -z
EQIV $2 -x, -y+1, -z
DFIX 0.90 0.002 N1 H1
HTAB N1 CL3_$1
HTAB N1 CL2_$2
WGHT    0.015000    5.139100
EXTI    0.009502
FVAR       0.08539
BI1   2    0.038523    0.363372   -0.101352    11.00000    0.02431    0.02290 =
         0.03030   -0.00330    0.00217    0.00046
CL4   3   -0.024610    0.341695    0.068805    11.00000    0.07460    0.02838 =
         0.04797   -0.00252    0.02757   -0.00594
CL3   3   -0.101151    0.371796   -0.222958    11.00000    0.02543    0.05893 =
         0.03841    0.00245    0.00667    0.00572
CL2   3    0.026347    0.105720   -0.112362    11.00000    0.04093    0.02118 =
         0.06923   -0.00402    0.00330    0.00011
CL1   3    0.166933    0.357132   -0.023811    11.00000    0.03400    0.06966 =
         0.06469    0.02001   -0.01352   -0.01364
N1    4    0.158668    0.944445    0.152074    11.00000    0.03459    0.03628 =
         0.03273    0.00320    0.00977   -0.01238
AFIX   3
H1    5    0.123929    0.900263    0.183546    11.00000   -1.20000
AFIX   0
O1    6    0.191789    1.138006    0.300423    11.00000    0.05157    0.04926 =
         0.06756   -0.01043   -0.00347   -0.01003
C2    1    0.225123    0.933390    0.219179    11.00000    0.02945    0.03277 =
         0.07136    0.00571   -0.00197    0.00118
AFIX  23
H2A   5    0.237139    0.837952    0.229862    11.00000   -1.20000
H2B   5    0.266652    0.976591    0.190667    11.00000   -1.20000
AFIX   0
C1    1    0.212240    0.999501    0.312308    11.00000    0.03992    0.05844 =
         0.03999    0.00685    0.00203   -0.01098
AFIX  23
H1B   5    0.173522    0.951013    0.343210    11.00000   -1.20000
H1C   5    0.256813    0.993786    0.354042    11.00000   -1.20000
AFIX   0
C4    1    0.137634    1.089562    0.142797    11.00000    0.05005    0.03730 =
         0.05793    0.02052   -0.00439   -0.00344
AFIX  23
H4A   5    0.175359    1.138907    0.110554    11.00000   -1.20000
H4B   5    0.091719    1.097381    0.103951    11.00000   -1.20000
AFIX   0
C5    1    0.128708    1.150167    0.238409    11.00000    0.04252    0.04603 =
         0.08785    0.01751    0.00889    0.00549
AFIX  23
H5A   5    0.116569    1.246050    0.230546    11.00000   -1.20000
H5B   5    0.087755    1.105961    0.267545    11.00000   -1.20000
AFIX   0
C3    1    0.170674    0.880292    0.058573    11.00000    0.08026    0.06978 =
         0.07772   -0.01161    0.01788   -0.03534
AFIX 137
H3A   5    0.125837    0.883664    0.018544    11.00000   -1.50000
H3B   5    0.185215    0.786948    0.068513    11.00000   -1.50000
H3C   5    0.208798    0.928446    0.027715    11.00000   -1.50000
HKLF 4
REM  3                      R =  New: C2/c
REM R1 =  0.0367 for   2437 Fo > 4sig(Fo)  and  0.0450 for all   2830 data
REM    111 parameters refined using      0 restraints
END
WGHT      0.0160      5.4194
REM Highest difference peak  2.447,  deepest hole -1.437,  1-sigma level  0.214
Q1    1   0.0521  0.3652 -0.0406  11.00000  0.05    2.45
Q2    1   0.0263  0.3663 -0.1621  11.00000  0.05    2.33
Q3    1  -0.0182  0.2792 -0.0975  11.00000  0.05    1.10
Q4    1   0.1079  1.3774  0.1985  11.00000  0.05    0.98
Q5    1   0.0209  0.2289 -0.0691  11.00000  0.05    0.94
Q6    1   0.1819  0.3448  0.0379  11.00000  0.05    0.88
Q7    1   0.0484  0.2378 -0.1429  11.00000  0.05    0.87
Q8    1   0.0458  0.4856 -0.1365  11.00000  0.05    0.84
Q9    1  -0.0268  0.4551  0.0228  11.00000  0.05    0.84
Q10   1  -0.0146  0.2993 -0.1790  11.00000  0.05    0.84
Q11   1   0.0902  0.4327 -0.0989  11.00000  0.05    0.78
Q12   1  -0.0210  0.4496 -0.0974  11.00000  0.05    0.77
Q13   1   0.1055  0.3038 -0.0171  11.00000  0.05    0.77
Q14   1   0.0918  0.3028 -0.1009  11.00000  0.05    0.75
Q15   1   0.1828  0.9225  0.0353  11.00000  0.05    0.75
Q16   1   0.0349  1.0936  0.3737  11.00000  0.05    0.71
Q17   1   0.0471  0.1966 -0.1835  11.00000  0.05    0.69
Q18   1   0.1901  0.6400 -0.0105  11.00000  0.05    0.69
Q19   1  -0.0983  0.3596 -0.1824  11.00000  0.05    0.68
Q20   1  -0.0195  0.3513  0.1211  11.00000  0.05    0.68
;
data_global
_journal_date_recd_electronic     2011-12-29
_journal_date_accepted     2012-01-14
_journal_name_full     'Acta Crystallographica, Section E'
_journal_year     2012
_journal_volume     68
_journal_issue      2
_journal_page_first     m181
_journal_page_last     m181
_journal_paper_category     QM
_journal_paper_doi     10.1107/S1600536812001717
_journal_coeditor_code     PK2380
_publ_contact_author_name     'Ying-Chun Wang'
_publ_contact_author_address
;
College of Chemistry and Chemical Engineering,
Southeast UniVersity,
Nanjing 210096,
People's Republic of China
;
_publ_contact_author_email     wangyc33@yahoo.com.cn
_publ_contact_author_fax     '862552090598'
_publ_contact_author_phone     '862552090598'
_publ_section_title
;
<i>catena</i>-Poly[4-methylmorpholin-4-ium
[[dichloridobismuth(III)]-di-\m-chlorido]]
;
loop_
    _publ_author_name
    _publ_author_footnote
    _publ_author_address
    'Wang, Ying-Chun' .
;
College of Chemistry and Chemical Engineering,
Southeast University,
Nanjing 210096,
People's Republic of China
;
