# Supplementary material for: catena-Poly[4-methyl­morpholin-4-ium [[dichloridobismuth(III)]-di-μ-chlorido]]
Source: Acta Crystallogr Sect E Struct Rep Online. 2012 Jan 21;68(Pt 2):m181. doi: 10.1107/S1600536812001717 (PMC3274907; doi:10.1107/S1600536812001717)
Supplement: Supplementary file 2 [file e-68-0m181-Isup2.hkl]

# 
# h,k,l, Fc-squared, Fo-squared, sigma(Fo-squared) and status flag 
# 
data_I
_shelx_title ' 3                      R =  New: C2/c' 
_shelx_refln_list_code          4 
_shelx_F_calc_maximum      916.31 
_exptl_crystal_F_000      1664.00 
_reflns_d_resolution_high  0.7700 
 
loop_ 
 _symmetry_equiv_pos_as_xyz 
 'x, y, z' 
 '-x, y, -z+1/2' 
 'x+1/2, y+1/2, z' 
 '-x+1/2, y+1/2, -z+1/2' 
 '-x, -y, -z' 
 'x, -y, z-1/2' 
 '-x+1/2, -y+1/2, -z' 
 'x+1/2, -y+1/2, z-1/2' 
 
_cell_length_a    18.1660 
_cell_length_b     9.8010 
_cell_length_c    13.9150 
_cell_angle_alpha  90.000 
_cell_angle_beta   93.360 
_cell_angle_gamma  90.000 
 
_shelx_F_squared_multiplier     1.000 
 
loop_ 
 _refln_index_h 
 _refln_index_k 
 _refln_index_l 
 _refln_F_squared_calc 
 _refln_F_squared_meas 
 _refln_F_squared_sigma 
 _refln_observed_status 
   4   0   0    82592.72    82480.92   1677.29 o 
   6   0   0    68916.58    64957.82   1964.90 o 
   8   0   0    20535.47    20087.65    479.44 o 
  10   0   0    81505.96    76686.11   4867.59 o 
  12   0   0   115145.59   125992.41   8677.35 o 
  14   0   0   163983.88   178273.48  13706.26 o 
  16   0   0    92377.03   102467.13   9186.41 o 
  18   0   0     5109.69     5956.46    928.33 o 
  20   0   0       50.90      -22.56    434.13 o 
  22   0   0     5342.90     6409.79   1313.39 o 
   3   1   0   142486.33   159485.41   4274.62 o 
   5   1   0      419.83      591.54     47.82 o 
   7   1   0     1552.75     1508.34     75.12 o 
   9   1   0    29480.04    26689.48    704.76 o 
  11   1   0    22574.58    24987.56    771.77 o 
  13   1   0    49296.67    49042.83   1629.19 o 
  15   1   0    45698.84    48327.72   2682.72 o 
  17   1   0     4894.15     5575.57    546.21 o 
  19   1   0      553.20     1419.88    433.37 o 
  21   1   0     3230.80     4185.41    680.23 o 
  23   1   0     5479.45     6055.40   1117.87 o 
   0   2   0      658.62     2235.70    266.02 o 
   2   2   0    24394.94    22724.05   1055.49 o 
   4   2   0      801.47      985.25     53.03 o 
   6   2   0      953.12     1128.27     58.26 o 
   8   2   0      962.38     1080.83     82.42 o 
  10   2   0      829.41      897.70     79.45 o 
  12   2   0     1485.83     1406.29    131.11 o 
  14   2   0     5256.40     5773.51    387.09 o 
  16   2   0       78.33      134.18    168.69 o 
  18   2   0      168.96      236.40    272.53 o 
  20   2   0        0.40      144.78    257.19 o 
  22   2   0      227.82        4.36    249.08 o 
   1   3   0   320130.09   310311.22  10758.54 o 
   3   3   0    99863.52   103481.05   4836.55 o 
   5   3   0    25582.95    22854.87   1578.10 o 
   7   3   0      732.34      799.02     95.11 o 
   9   3   0    37427.41    36232.34   1227.56 o 
  11   3   0    54406.42    52945.96   1846.91 o 
  13   3   0    60380.24    61149.89   2596.15 o 
  15   3   0    79376.25    78269.27   3612.84 o 
  17   3   0    12965.24    12635.51    998.56 o 
  19   3   0      652.27      932.93    456.41 o 
  21   3   0     1542.41     1940.18    437.84 o 
   0   4   0   686261.44   711700.19  40906.17 o 
   2   4   0   262179.53   270124.47   9760.07 o 
   4   4   0    44659.59    46574.74   1784.72 o 
   6   4   0    21881.25    20469.96    777.68 o 
   8   4   0    15418.90    14542.93    936.88 o 
  10   4   0    54571.04    54352.52   2822.87 o 
  12   4   0    76423.80    79535.02   3318.50 o 
  14   4   0   121569.50   125214.90   6372.34 o 
  16   4   0    51428.76    49038.12   3227.82 o 
  18   4   0     5170.37     4916.09    566.66 o 
  20   4   0      145.26      100.88    227.55 o 
  22   4   0     4601.26     4709.88    758.54 o 
   1   5   0     9154.33    10228.88    558.07 o 
   3   5   0     4288.92     4884.38    227.47 o 
   5   5   0     1058.32     1358.43    125.85 o 
   7   5   0     4875.52     5079.60    270.21 o 
   9   5   0     4775.16     4300.25    257.69 o 
  11   5   0     6924.16     6774.74    384.02 o 
  13   5   0     9079.85     9385.05    648.54 o 
  15   5   0     6975.57     6167.94    503.90 o 
  17   5   0     1134.16     1315.06    316.05 o 
  19   5   0     1597.15     1449.33    416.83 o 
  21   5   0     1946.65     2016.99    430.88 o 
   0   6   0    44886.90    45785.30   2755.91 o 
   2   6   0    20431.59    21212.85    912.13 o 
   4   6   0    10304.92    10591.24    452.43 o 
   6   6   0     2050.30     1995.55    160.60 o 
   8   6   0     4260.03     4743.46    310.50 o 
  10   6   0     5584.41     5421.33    332.93 o 
  12   6   0    10650.74    10016.83    592.70 o 
  14   6   0    13261.67    13491.87    891.69 o 
  16   6   0     2981.68     3262.60    383.31 o 
  18   6   0      241.44      239.18    264.42 o 
  20   6   0       35.85       11.86    254.51 o 
   1   7   0   168017.08   193445.95  10257.88 o 
   3   7   0    61095.04    63794.15   2938.58 o 
   5   7   0    13328.92    15031.94    873.28 o 
   7   7   0       44.71      203.98    148.32 o 
   9   7   0    26101.71    30215.23   1653.09 o 
  11   7   0    43833.62    45218.17   3734.41 o 
  13   7   0    43133.07    43784.55   2450.97 o 
  15   7   0    54336.07    56769.36   3501.63 o 
  17   7   0     9655.39     9141.93    968.35 o 
  19   7   0       16.72      892.71    461.68 o 
   0   8   0   108953.70   120041.60   9050.53 o 
   2   8   0    59908.91    64917.90   3413.50 o 
   4   8   0    15380.06    16191.06    825.23 o 
   6   8   0      996.22     1060.68    194.26 o 
   8   8   0     6929.06     6914.22    503.73 o 
  10   8   0    15980.13    17117.78   1137.84 o 
  12   8   0    31641.29    32952.84   1766.12 o 
  14   8   0    35902.52    35565.38   2197.38 o 
  16   8   0    15824.63    15242.12   1650.62 o 
  18   8   0     1971.99     2129.07    588.25 o 
   1   9   0      981.53     1044.75    284.28 o 
   3   9   0     2136.97     1924.58    258.90 o 
   5   9   0     3014.22     3052.96    306.26 o 
   7   9   0      979.56     1047.75    192.15 o 
   9   9   0      238.54      411.42    232.11 o 
  11   9   0      289.10      393.76    225.33 o 
  13   9   0       42.92      -80.65    229.81 o 
  15   9   0       45.11     -197.17    270.51 o 
   0  10   0    29784.52    32357.59   3061.08 o 
   2  10   0    13738.77    13611.98    929.81 o 
   4  10   0     4570.61     4359.58    421.85 o 
   6  10   0      837.91     1204.34    296.14 o 
   8  10   0     2903.15     2936.66    452.15 o 
  10  10   0     8621.91     9274.70    882.78 o 
  12  10   0     8884.00     8093.77    957.50 o 
  14  10   0    10661.30    11118.73   1391.83 o 
   1  11   0    48503.06    50145.78   4359.43 o 
   3  11   0    23325.10    23218.54   1843.20 o 
   5  11   0     4276.27     3948.76    513.36 o 
   7  11   0      223.76      440.23    356.63 o 
   9  11   0     8207.78     9505.36   1168.96 o 
  11  11   0    18967.04    16922.22   1909.03 o 
   0  12   0    10061.53     9025.19   2481.54 o 
   2  12   0     6943.42     8027.94   1947.41 o 
   4  12   0     1492.70     2240.70    804.57 o 
   6  12   0        5.97      565.46    528.60 o 
 -23   1   1     1156.52     1378.12    495.09 o 
 -21   1   1     5981.05     5982.33    825.03 o 
 -19   1   1     9835.65    10790.87    877.88 o 
 -17   1   1    45281.50    50078.29   3044.73 o 
 -15   1   1    71733.04    78009.53   4426.71 o 
 -13   1   1    18906.88    19135.10    658.41 o 
 -11   1   1     4071.15     4113.91    135.23 o 
  -9   1   1    18988.99    18809.81    614.63 o 
  -7   1   1    75055.69    77362.90   1695.14 o 
  -5   1   1    77083.66    81673.96   1541.25 o 
  -3   1   1   187746.73   226259.63   8958.22 o 
   3   1   1      733.42      712.95     66.75 o 
   5   1   1    41025.77    34630.87   1377.16 o 
   7   1   1   139176.39   140360.75   3818.46 o 
   9   1   1    96484.10   100194.14   2811.56 o 
  11   1   1    35395.23    36838.23    981.81 o 
  13   1   1    26611.86    26778.57   1348.26 o 
  15   1   1     9113.53     8180.84    555.54 o 
  17   1   1     5047.16     5803.81    556.08 o 
  19   1   1    15269.37    16799.50   1370.57 o 
  21   1   1    18777.79    22037.14   1993.16 o 
  23   1   1    12932.20    13970.62   1690.72 o 
 -22   2   1     2109.44     1953.53    476.22 o 
 -20   2   1     4739.44     5095.25    603.90 o 
 -18   2   1    39764.27    43505.09   2991.25 o 
 -16   2   1    86580.52    95339.96   5819.17 o 
 -14   2   1    68426.65    74234.74   3208.39 o 
 -12   2   1    37135.93    33877.18   1022.18 o 
 -10   2   1     1454.57     1411.68     97.62 o 
  -8   2   1    46773.80    47992.65   1252.52 o 
  -6   2   1    72357.73    77922.74   3515.56 o 
  -4   2   1     9838.00    11482.81    496.39 o 
  -2   2   1   240378.22   268149.66  11664.72 o 
   0   2   1   156268.66   149029.14   5210.40 o 
   2   2   1     1691.91     2699.33    153.52 o 
   4   2   1    25670.58    25318.03   1067.07 o 
   6   2   1   136546.14   131073.91   5483.01 o 
   8   2   1   168112.30   170287.81   5287.98 o 
  10   2   1    25534.18    26300.25    862.45 o 
  12   2   1    38455.51    39694.69   1400.50 o 
  14   2   1    18016.49    17751.20    979.03 o 
  16   2   1     8877.01    10041.65    735.90 o 
  18   2   1    19883.59    22017.01   1627.76 o 
  20   2   1    32973.57    34149.69   2591.83 o 
  22   2   1    34044.16    36416.33   3052.17 o 
 -21   3   1     3216.43     3544.45    529.84 o 
 -19   3   1     5567.85     6043.09    700.93 o 
 -17   3   1    18468.65    18643.56   1279.93 o 
 -15   3   1    34427.09    36068.47   1700.46 o 
 -13   3   1     6736.95     6736.65    319.11 o 
 -11   3   1       41.77      170.23     87.03 o 
  -9   3   1    22033.40    21598.79    686.64 o 
  -7   3   1    48796.58    47557.55   1676.73 o 
  -5   3   1    70576.66    72333.44   2366.46 o 
  -3   3   1   102899.12   102293.27   3441.21 o 
  -1   3   1   107008.37   102149.91   3258.28 o 
   1   3   1    42808.47    39363.64   1439.27 o 
   3   3   1     1748.80     1795.56    129.18 o 
   5   3   1    24823.14    23866.15   1035.86 o 
   7   3   1    66034.89    62210.51   3233.94 o 
   9   3   1    55277.02    52231.98   1713.52 o 
  11   3   1    29565.05    27684.02    948.97 o 
  13   3   1    13978.99    13689.28    670.95 o 
  15   3   1    10588.09    10877.27    772.56 o 
  17   3   1      546.04      592.87    321.34 o 
  19   3   1     7196.33     7920.42    760.29 o 
  21   3   1     7472.34     7849.06   1006.19 o 
 -22   4   1      713.00     1618.74    432.06 o 
 -20   4   1     2508.90     2593.65    458.37 o 
 -18   4   1     1572.68     1984.43    333.24 o 
 -16   4   1     8423.99     7713.58    503.91 o 
 -14   4   1     5417.31     5167.67    361.58 o 
 -12   4   1      833.55      897.64    146.72 o 
 -10   4   1      467.86      746.84    115.98 o 
  -8   4   1     3573.62     3734.28    195.81 o 
  -6   4   1    13214.08    12086.84    625.97 o 
  -4   4   1     9366.08     9733.21    497.66 o 
  -2   4   1     8609.25     9032.49    711.99 o 
   0   4   1    24841.05    25285.48   1727.77 o 
   2   4   1     1429.50     1850.09    156.71 o 
   4   4   1      581.95      778.02     74.69 o 
   6   4   1     4432.59     4472.30    327.13 o 
   8   4   1    12718.92    12417.48    633.63 o 
  10   4   1     6592.60     5891.26    305.03 o 
  12   4   1     5316.50     5007.34    315.20 o 
  14   4   1     1220.63     1113.23    167.47 o 
  16   4   1       14.46      -69.27    141.73 o 
  18   4   1     1322.23     1905.32    406.73 o 
  20   4   1     1363.62     2407.06    530.05 o 
  22   4   1     2307.21     2792.68    510.41 o 
 -21   5   1     4350.13     4561.87    699.88 o 
 -19   5   1    11169.50    11312.32   1053.50 o 
 -17   5   1    47443.06    46371.20   3340.32 o 
 -15   5   1    52272.04    51844.95   2732.32 o 
 -13   5   1    24982.81    24416.91   1215.42 o 
 -11   5   1     5628.39     5433.46    370.29 o 
  -9   5   1    10663.35    11136.92    598.51 o 
  -7   5   1    62376.25    65267.03   3154.87 o 
  -5   5   1    44608.95    46483.68   1510.07 o 
  -3   5   1   134936.73   141625.92   5258.91 o 
  -1   5   1   112764.46   116237.52   5189.53 o 
   1   5   1    12597.98    12381.94    994.04 o 
   3   5   1       77.28      270.85    121.98 o 
   5   5   1    41863.49    43748.75   1544.42 o 
   7   5   1   104398.74   111852.00   4368.21 o 
   9   5   1    77402.88    82251.63   3666.58 o 
  11   5   1    26420.65    26544.23   1122.05 o 
  13   5   1    28019.88    26688.25   1378.21 o 
  15   5   1     2900.69     2916.94    288.82 o 
  17   5   1     7422.88     7178.07    696.03 o 
  19   5   1    14376.95    14387.49   1376.46 o 
  21   5   1    19771.47    21306.15   2219.17 o 
 -20   6   1     4040.51     3602.96    643.28 o 
 -18   6   1    17372.55    16569.45   1489.31 o 
 -16   6   1    45492.50    44417.49   2762.79 o 
 -14   6   1    32670.28    33444.25   1753.17 o 
 -12   6   1    11688.61    11875.52    967.18 o 
 -10   6   1       27.99       26.60    100.80 o 
  -8   6   1    23985.95    25502.31   1230.64 o 
  -6   6   1    46721.80    51354.23   1922.42 o 
  -4   6   1    39925.27    43302.43   1905.79 o 
  -2   6   1    74567.27    77644.04   3679.74 o 
   0   6   1    77230.88    74413.12   3296.55 o 
   2   6   1      101.79      234.13    102.34 o 
   4   6   1    13392.25    14333.88    603.03 o 
   6   6   1    58339.46    63315.98   2565.03 o 
   8   6   1    74885.09    86146.21   3756.13 o 
  10   6   1    29319.43    30363.08   1346.04 o 
  12   6   1    21211.40    22898.84   1117.65 o 
  14   6   1     7166.73     6989.06    518.89 o 
  16   6   1      899.72     1085.52    229.42 o 
  18   6   1    11699.00    11533.52   1052.23 o 
  20   6   1    17354.63    18250.18   1906.54 o 
 -19   7   1     1822.92     2505.57    566.31 o 
 -17   7   1     3082.81     2607.67    573.87 o 
 -15   7   1     2579.11     2221.06    320.33 o 
 -13   7   1     1574.73     2237.12    324.12 o 
 -11   7   1     1305.80     1620.99    248.47 o 
  -9   7   1    11066.87    10803.71    795.61 o 
  -7   7   1    13635.87    14539.05    703.80 o 
  -5   7   1    17385.41    17896.83    767.94 o 
  -3   7   1    30341.68    30343.46   1335.45 o 
  -1   7   1    20642.71    21323.95   1044.33 o 
   1   7   1     7666.11     7847.75    482.29 o 
   3   7   1       84.26      259.06    111.86 o 
   5   7   1     6604.36     6683.26    353.27 o 
   7   7   1    12245.41    13661.50    683.04 o 
   9   7   1    13881.27    15473.56    801.92 o 
  11   7   1     7402.89     7272.06    474.26 o 
  13   7   1     6131.49     6581.94    497.27 o 
  15   7   1     3889.09     4282.59    420.94 o 
  17   7   1      126.08      210.21    241.47 o 
  19   7   1      664.60     1336.68    506.34 o 
 -18   8   1     6072.52     6479.22   1422.12 o 
 -16   8   1     9891.57     9941.46    976.44 o 
 -14   8   1     8194.32    10072.36    951.32 o 
 -12   8   1     2523.38     3573.02    460.33 o 
 -10   8   1       44.89      443.68    164.07 o 
  -8   8   1     8071.37     8808.87    536.49 o 
  -6   8   1    18822.68    20591.55   1011.51 o 
  -4   8   1    19290.71    19197.54    991.76 o 
  -2   8   1    29288.88    30483.67   1628.03 o 
   0   8   1    14360.63    15773.16    879.38 o 
   2   8   1       48.49      446.01    165.38 o 
   4   8   1      902.67     1503.33    208.27 o 
   6   8   1    10593.71    11498.02    674.65 o 
   8   8   1    23715.64    24871.81   1285.51 o 
  10   8   1    11130.72    11493.60    972.56 o 
  12   8   1    10181.01    10277.49    731.34 o 
  14   8   1     3936.59     4502.77    504.42 o 
  16   8   1      167.72      340.63    237.41 o 
  18   8   1     1584.22     1668.00    488.00 o 
 -15   9   1    24444.79    25797.67   2492.38 o 
 -13   9   1    10950.47    11352.18   1095.28 o 
 -11   9   1     2416.67     3207.88    437.02 o 
  -9   9   1     3709.07     3926.40    427.28 o 
  -7   9   1    27625.08    29537.43   1917.30 o 
  -5   9   1    31858.61    32115.04   1701.78 o 
  -3   9   1    49976.17    49632.99   2611.50 o 
  -1   9   1    41619.52    45643.64   2624.43 o 
   1   9   1     8984.52     9557.90    672.77 o 
   3   9   1      407.96      362.30    185.23 o 
   5   9   1    20057.11    20932.61   1198.82 o 
   7   9   1    38793.61    45485.32   2384.44 o 
   9   9   1    38197.92    41362.30   2342.42 o 
  11   9   1    19220.20    18839.18   1180.73 o 
  13   9   1    10345.04    10826.79    961.05 o 
  15   9   1      792.89     1123.11    343.04 o 
 -14  10   1     8496.99     9134.20   1268.85 o 
 -12  10   1     2313.40     2175.54    562.44 o 
 -10  10   1      686.06      785.66    377.81 o 
  -8  10   1     8466.72     8309.39    799.91 o 
  -6  10   1    15158.83    16369.93   1353.82 o 
  -4  10   1    22404.13    23509.76   1744.08 o 
  -2  10   1    24332.99    24587.69   1839.92 o 
   0  10   1    15739.30    16345.02   1184.05 o 
   2  10   1      232.23      457.81    193.28 o 
   4  10   1     2814.22     3054.05    372.17 o 
   6  10   1    16263.58    16309.31   1050.81 o 
   8  10   1    23084.53    24493.54   2302.96 o 
  10  10   1    12474.39    13864.08   1372.31 o 
  12  10   1     7756.61     7660.82    959.85 o 
  14  10   1     2655.80     2620.74    588.34 o 
 -11  11   1      779.71     1460.86    472.27 o 
  -9  11   1     1466.28     1275.24    429.59 o 
  -7  11   1     1641.75     1552.28    487.98 o 
  -5  11   1     1267.55     1826.40    487.45 o 
  -3  11   1     1838.74     2122.42    485.47 o 
  -1  11   1     1392.99     1378.42    391.00 o 
   1  11   1     1006.49      600.61    291.89 o 
   3  11   1       82.25     -221.55    257.33 o 
   5  11   1      639.97      737.76    353.61 o 
   7  11   1      170.46      294.37    305.04 o 
   9  11   1      700.69      672.54    362.16 o 
  11  11   1      543.51      718.11    847.18 o 
  -6  12   1    14349.94    13139.20   2107.37 o 
  -4  12   1    15774.12    14557.53   2430.53 o 
  -2  12   1    19433.12    17938.54   3291.15 o 
   0  12   1     7772.67     8934.66   1977.92 o 
   2  12   1      513.60     1456.78    865.00 o 
   4  12   1     1125.49     1162.75    666.24 o 
   6  12   1     7765.15     7039.36   1353.49 o 
 -22   0   2    24151.84    26966.81   3679.69 o 
 -20   0   2    22472.78    23408.23   2863.88 o 
 -18   0   2    26928.41    30756.60   2938.37 o 
 -16   0   2     6399.72     7617.76    960.82 o 
 -14   0   2     3289.56     3394.16    433.07 o 
 -12   0   2    46843.74    45192.26   1721.20 o 
 -10   0   2   298715.16   283226.88  12231.71 o 
  -8   0   2   411091.88   418769.22  16882.10 o 
  -6   0   2   230605.92   254591.00   8763.10 o 
  -4   0   2   113815.20   120897.34   3258.94 o 
  -2   0   2      786.80     2012.12     90.43 o 
   2   0   2   221157.83   187591.94  10367.93 o 
   4   0   2   495250.06   461058.66  17079.61 o 
   6   0   2   839627.75   851246.00  28152.07 o 
   8   0   2   161759.98   168404.23  19648.73 o 
  10   0   2    18429.28    19355.05   1211.91 o 
  12   0   2    13746.20    14966.54   1005.65 o 
  14   0   2    21208.63    21556.63   1504.83 o 
  16   0   2    41387.47    45425.77   4050.45 o 
  18   0   2    41024.29    46801.66   4725.93 o 
  20   0   2    45360.73    53205.81   6028.19 o 
  22   0   2    19600.18    19487.71   2866.18 o 
 -23   1   2     9311.99    10465.44   1221.26 o 
 -21   1   2     8135.81     9045.64    941.65 o 
 -19   1   2    10800.01    11454.91    958.88 o 
 -17   1   2    14096.35    16062.50   1236.84 o 
 -15   1   2     2374.94     2428.51    243.48 o 
 -13   1   2      473.46      729.95    114.91 o 
 -11   1   2    20540.94    21745.90   1090.89 o 
  -9   1   2   117036.00   116800.57   3150.99 o 
  -7   1   2    86944.89    88104.18   3503.98 o 
  -5   1   2     1798.68     2067.75     93.05 o 
  -3   1   2    59502.82    57994.07   1112.79 o 
  -1   1   2      233.09      429.91     24.35 o 
   1   1   2    82116.01    77741.50   2450.25 o 
   3   1   2    53001.64    53561.48   2133.39 o 
   5   1   2   141402.33   145390.05   3062.49 o 
   7   1   2    94766.56    94068.55   2777.69 o 
   9   1   2    20839.76    21018.42    725.01 o 
  11   1   2     3787.71     4142.86    298.90 o 
  13   1   2     2826.22     3038.43    345.28 o 
  15   1   2    15851.45    16456.79   1106.44 o 
  17   1   2    21806.07    23288.07   1515.86 o 
  19   1   2    17028.13    19566.18   1703.95 o 
  21   1   2    13812.62    14467.03   1522.85 o 
  23   1   2      631.94      644.13    331.97 o 
 -22   2   2      402.17      585.42    330.47 o 
 -20   2   2      311.79      -85.30    207.41 o 
 -18   2   2     1037.78     1420.49    279.71 o 
 -16   2   2       10.70      -30.22    152.44 o 
 -14   2   2      228.85      283.71    122.39 o 
 -12   2   2      165.75      122.82     75.18 o 
 -10   2   2     1935.55     1846.38    106.41 o 
  -8   2   2    13148.03    13071.57    401.89 o 
  -6   2   2      380.72      595.74     79.40 o 
  -4   2   2      269.29      503.84     64.12 o 
  -2   2   2     7645.24     7933.99    140.25 o 
   0   2   2    12293.04    11587.89    270.54 o 
   2   2   2     4113.42     3602.05    167.11 o 
   4   2   2    10698.24     9511.08    384.84 o 
   6   2   2     4240.06     4189.55    131.46 o 
   8   2   2     5418.16     5145.49    177.99 o 
  10   2   2       78.59      195.90    118.84 o 
  12   2   2       47.81       76.38     66.02 o 
  14   2   2       62.11      457.93    156.96 o 
  16   2   2     2736.98     2993.67    326.06 o 
  18   2   2      409.74      858.96    299.24 o 
  20   2   2     1081.52     1027.41    431.95 o 
  22   2   2      120.02      405.77    301.57 o 
 -21   3   2    15224.55    17746.53   1775.82 o 
 -19   3   2    12710.28    13827.87   1241.07 o 
 -17   3   2    17145.91    19700.31   1427.48 o 
 -15   3   2     1681.65     2070.09    223.63 o 
 -13   3   2     5691.84     5273.19    336.43 o 
 -11   3   2    48505.97    49094.12   1738.30 o 
  -9   3   2   178367.09   194127.70   7709.41 o 
  -7   3   2   115646.98   122792.95   5006.68 o 
  -5   3   2    50394.42    52476.68   1299.21 o 
  -3   3   2    31543.00    29432.01    968.71 o 
  -1   3   2     3782.12     4200.68    202.92 o 
   1   3   2    92649.32    92899.44   3350.16 o 
   3   3   2   110285.05   107683.02   3294.62 o 
   5   3   2   259725.72   275578.50   9925.73 o 
   7   3   2   192726.36   180746.88   6065.09 o 
   9   3   2    21205.27    19867.24    858.96 o 
  11   3   2     1991.42     2030.53    117.17 o 
  13   3   2     4923.94     5004.35    287.87 o 
  15   3   2    23749.73    23683.09   1401.21 o 
  17   3   2    27928.85    27378.13   1975.72 o 
  19   3   2    29023.03    30032.56   2181.46 o 
  21   3   2    19359.56    19722.90   1959.99 o 
 -22   4   2    16276.23    17036.13   1866.19 o 
 -20   4   2    17988.11    18074.44   1564.33 o 
 -18   4   2    22945.43    24470.73   1922.32 o 
 -16   4   2     4362.42     4236.74    367.82 o 
 -14   4   2     1110.61     1391.25    162.20 o 
 -12   4   2    30100.71    30337.14   1242.96 o 
 -10   4   2   168570.34   169764.23   8880.69 o 
  -8   4   2   268373.00   310145.44  15417.99 o 
  -6   4   2   128836.37   143179.03   5633.28 o 
  -4   4   2    59501.32    62806.58   2152.69 o 
  -2   4   2     9477.05     9645.42    320.99 o 
   0   4   2    24946.27    25034.92    800.45 o 
   2   4   2    98844.12    98390.03   3383.71 o 
   4   4   2   275361.47   307565.28  11526.57 o 
   6   4   2   367957.81   414107.59  16968.74 o 
   8   4   2   127962.20   134926.44   5348.71 o 
  10   4   2    10980.34     9021.23    554.02 o 
  12   4   2     2943.63     2961.32    222.56 o 
  14   4   2     9164.40     8824.44    596.40 o 
  16   4   2    35940.19    34906.95   2423.89 o 
  18   4   2    28179.11    27763.75   2043.79 o 
  20   4   2    33325.95    32511.80   2475.26 o 
  22   4   2    12457.81    12528.58   1334.18 o 
 -21   5   2     2944.76     4116.47    814.50 o 
 -19   5   2     3441.11     3161.28    503.02 o 
 -17   5   2     5932.61     5666.28    506.97 o 
 -15   5   2     3096.19     3264.46    341.80 o 
 -13   5   2     1633.12     2034.26    220.85 o 
 -11   5   2     2635.79     2859.71    262.48 o 
  -9   5   2    15233.22    14921.63    731.36 o 
  -7   5   2     9067.22     8931.67    340.72 o 
  -5   5   2     2328.48     2500.02    173.58 o 
  -3   5   2     2484.28     2756.82    160.08 o 
  -1   5   2     2780.61     3331.79    190.58 o 
   1   5   2     3521.03     4334.79    322.82 o 
   3   5   2     6547.23     7380.29    415.64 o 
   5   5   2    12724.97    13546.82    699.51 o 
   7   5   2     9548.36    10334.39    592.72 o 
   9   5   2      584.14      404.09    155.48 o 
  11   5   2     2768.62     2263.49    223.46 o 
  13   5   2     3873.09     3690.29    349.12 o 
  15   5   2     3978.51     3175.79    358.96 o 
  17   5   2     5980.57     5351.51    566.85 o 
  19   5   2     4762.00     4263.97    571.04 o 
  21   5   2     2765.32     2851.67    568.03 o 
 -20   6   2     1981.84     1577.45    486.53 o 
 -18   6   2     4224.90     4282.85    534.67 o 
 -16   6   2      482.15      555.66    185.43 o 
 -14   6   2      752.90      765.96    187.58 o 
 -12   6   2      950.60     1084.57    185.37 o 
 -10   6   2    14175.56    13628.73    641.97 o 
  -8   6   2    23938.96    22558.41   1069.16 o 
  -6   6   2    11031.96    11002.85    435.46 o 
  -4   6   2     1520.67     1542.05    121.55 o 
  -2   6   2     1988.85     2601.30    278.80 o 
   0   6   2     7711.11     7537.88    395.48 o 
   2   6   2    29848.17    30694.79   1386.60 o 
   4   6   2    19323.36    19526.46    780.67 o 
   6   6   2    31020.94    31981.93   1286.00 o 
   8   6   2    10973.74    10932.26    540.39 o 
  10   6   2      906.93      991.75    173.39 o 
  12   6   2        5.18      177.16    110.64 o 
  14   6   2     3415.11     3366.16    342.85 o 
  16   6   2     7615.72     8160.07    855.82 o 
  18   6   2     4251.45     4186.96    567.67 o 
  20   6   2     4237.75     4515.24    685.61 o 
 -19   7   2    13267.06    11924.35   1552.65 o 
 -17   7   2     8979.15     8805.34   1080.76 o 
 -15   7   2     1674.11     2019.65    354.89 o 
 -13   7   2     7086.37     6832.25    470.26 o 
 -11   7   2    34592.73    35992.95   1750.40 o 
  -9   7   2   104713.26   116482.02   5373.84 o 
  -7   7   2    85922.66    98143.16   4313.20 o 
  -5   7   2    43841.80    45364.48   2055.55 o 
  -3   7   2    23775.67    23510.54   1183.07 o 
  -1   7   2     4700.70     4968.77    400.23 o 
   1   7   2    30837.22    34955.13   1908.67 o 
   3   7   2    77969.29    83003.09   3744.52 o 
   5   7   2   149550.86   172876.89   8157.74 o 
   7   7   2   103900.45   122863.04   6112.13 o 
   9   7   2    21085.62    22421.60   1150.63 o 
  11   7   2     2144.91     2796.39    287.12 o 
  13   7   2     2320.07     1680.85    231.02 o 
  15   7   2    16731.11    15805.94   1057.17 o 
  17   7   2    22510.29    20210.91   1818.12 o 
  19   7   2    20579.66    19734.24   2280.20 o 
 -18   8   2    11599.21    10814.93   1852.17 o 
 -16   8   2     2608.09     2969.05    524.07 o 
 -14   8   2       27.73      156.73    218.12 o 
 -12   8   2     5825.06     7007.94    692.60 o 
 -10   8   2    51552.68    54931.75   3382.02 o 
  -8   8   2    65129.37    69903.81   3827.03 o 
  -6   8   2    44130.81    49636.11   2560.24 o 
  -4   8   2    17043.43    16134.65    836.37 o 
  -2   8   2     6372.87     6592.95    506.51 o 
   0   8   2     3742.39     3762.57    356.98 o 
   2   8   2    29315.27    30049.60   1501.80 o 
   4   8   2    55677.48    60485.22   2990.73 o 
   6   8   2    82945.65    91159.73   4526.85 o 
   8   8   2    34714.87    39720.36   2196.40 o 
  10   8   2     3353.94     3204.78    305.12 o 
  12   8   2       13.44      160.71    160.39 o 
  14   8   2     3629.78     3768.18    417.89 o 
  16   8   2    12857.09    11064.53   1023.70 o 
 -15   9   2     3119.04     2968.83    743.91 o 
 -13   9   2     1399.76     1911.82    539.51 o 
 -11   9   2      379.34      585.45    398.57 o 
  -9   9   2      205.29       74.15    162.33 o 
  -7   9   2      162.53      475.62    355.34 o 
  -5   9   2       32.96      392.46    270.42 o 
  -3   9   2       12.74      254.83    168.89 o 
  -1   9   2      444.75      556.55    180.21 o 
   1   9   2     3030.78     3038.23    382.03 o 
   3   9   2      114.58      302.50    165.66 o 
   5   9   2      453.06      488.07    163.39 o 
   7   9   2      958.06     1514.38    237.66 o 
   9   9   2      911.13     1237.64    248.69 o 
  11   9   2     1551.29     2153.54    283.01 o 
  13   9   2     1176.22     1266.53    296.56 o 
  15   9   2      230.87      587.82    377.88 o 
 -14  10   2       13.57      509.61    531.60 o 
 -12  10   2     2190.04     2850.64    638.19 o 
 -10  10   2     9082.49     9151.46   1069.24 o 
  -8  10   2    17442.50    18381.05   1707.38 o 
  -6  10   2     9976.37    10553.56   1098.07 o 
  -4  10   2     4589.18     3584.90    690.55 o 
  -2  10   2      165.81      105.21    169.85 o 
   0  10   2     3257.70     3654.23    641.60 o 
   2  10   2    12976.70    12735.74   1047.08 o 
   4  10   2    19904.08    21133.52   1366.05 o 
   6  10   2    18546.03    20205.54   1327.48 o 
   8  10   2     7235.24     7118.43    602.06 o 
  10  10   2      846.83     1470.23    322.19 o 
  12  10   2       69.63      -18.28    210.51 o 
  14  10   2     4162.18     3679.08    748.40 o 
 -11  11   2    13558.25    13822.05   1780.36 o 
  -9  11   2    35324.00    36437.77   3352.48 o 
  -7  11   2    34217.34    33040.38   2979.82 o 
  -5  11   2    20384.34    19016.72   2022.00 o 
  -3  11   2     7674.81     7511.41    968.37 o 
  -1  11   2      112.04     -105.85    280.18 o 
   1  11   2    11086.44    11024.44   1335.83 o 
   3  11   2    25846.79    25410.96   2565.20 o 
   5  11   2    44011.01    48052.86   5329.75 o 
   7  11   2    34624.61    35636.59   3960.98 o 
   9  11   2     9600.31     8435.88   1328.58 o 
  11  11   2      769.09      820.10    832.46 o 
  -6  12   2     7129.60     7826.33   1319.28 o 
  -4  12   2     4183.70     4555.33    937.75 o 
  -2  12   2     1128.58     1217.74    586.64 o 
   0  12   2      183.87      485.60    468.88 o 
   2  12   2     2684.11     2775.82    683.39 o 
   4  12   2     7690.95     8134.35   1701.83 o 
   6  12   2     8345.28     6811.13   1603.57 o 
 -23   1   3    13274.15    15658.53   1796.95 o 
 -21   1   3     5986.86     6858.76    884.21 o 
 -19   1   3      537.37      914.77    334.70 o 
 -17   1   3     5446.44     5228.73    536.03 o 
 -15   1   3    19739.38    19354.57    689.58 o 
 -13   1   3    41235.72    41998.92   1363.24 o 
 -11   1   3   112255.30   120024.30   4437.69 o 
  -9   1   3   164691.13   162127.72   5609.43 o 
  -7   1   3    18366.13    18220.32    419.37 o 
  -5   1   3       33.05       63.07     36.36 o 
  -3   1   3     7383.55     7736.71    253.83 o 
  -1   1   3   178416.73   188012.88   5115.03 o 
   1   1   3    89442.13    92456.70   4484.39 o 
   3   1   3    97367.50    94905.54   5978.71 o 
   5   1   3   151367.06   147586.92   4610.31 o 
   7   1   3     9565.35     9314.31    235.08 o 
   9   1   3     8638.74     8313.44    303.62 o 
  11   1   3    24669.82    24153.58   1148.87 o 
  13   1   3    67043.16    65838.26   3359.42 o 
  15   1   3    31716.00    34876.96   2105.97 o 
  17   1   3     9739.96    10385.71    842.46 o 
  19   1   3     9661.96    10293.16    906.77 o 
  21   1   3      786.44     1564.09    411.94 o 
 -22   2   3    18423.83    21678.03   2250.36 o 
 -20   2   3     8520.38     9025.88   1027.86 o 
 -18   2   3      469.80     1182.58    378.25 o 
 -16   2   3    11063.86    11159.62    603.61 o 
 -14   2   3    18368.88    18808.86    731.26 o 
 -12   2   3    77742.73    79929.69   2769.15 o 
 -10   2   3   190919.00   215796.77   8966.49 o 
  -8   2   3    80539.30    80300.41   2889.81 o 
  -6   2   3    34399.90    33780.59   1048.40 o 
  -4   2   3    10535.75    10594.03    346.95 o 
  -2   2   3    84366.56    83393.64   1901.91 o 
   0   2   3    55633.70    56350.97   1720.92 o 
   2   2   3    45762.32    45244.28   1412.26 o 
   4   2   3   134981.03   124103.82   6700.45 o 
   6   2   3    50605.29    48804.23   1725.68 o 
   8   2   3    11184.07    10229.99    244.50 o 
  10   2   3    55778.12    53479.68   1985.32 o 
  12   2   3    73407.13    69866.20   2611.95 o 
  14   2   3    73515.20    73418.13   3906.72 o 
  16   2   3    26407.82    26322.95   1622.36 o 
  18   2   3     8550.84     9449.59    859.48 o 
  20   2   3     3691.95     3843.33    557.62 o 
  22   2   3     3597.18     4283.01    686.43 o 
 -21   3   3     2337.78     2933.49    611.70 o 
 -19   3   3       53.50       -3.89    205.24 o 
 -17   3   3     5794.94     6139.16    636.88 o 
 -15   3   3     9291.09     8938.68    551.11 o 
 -13   3   3    22003.66    22517.14    911.10 o 
 -11   3   3    54045.80    56711.22   2303.63 o 
  -9   3   3    77816.51    81811.09   2940.37 o 
  -7   3   3     6241.36     6101.38    189.54 o 
  -5   3   3     1724.18     1960.48    163.71 o 
  -3   3   3    20040.25    18996.10    467.45 o 
  -1   3   3    98378.27    96003.02   2657.43 o 
   1   3   3    55831.15    54187.04   1159.19 o 
   3   3   3    88971.05    80981.21   2876.29 o 
   5   3   3    86230.37    79780.97   2481.56 o 
   7   3   3    12380.12    11464.43    442.56 o 
   9   3   3     3216.11     3231.13    150.05 o 
  11   3   3     9868.19     9551.37    466.04 o 
  13   3   3    31062.42    30358.30   1360.32 o 
  15   3   3    17806.71    17902.19   1051.81 o 
  17   3   3     5414.64     5512.78    507.55 o 
  19   3   3     5197.01     5791.01    690.76 o 
  21   3   3     1328.41     1828.23    381.64 o 
 -22   4   3      502.63      847.96    449.36 o 
 -20   4   3     1166.13     2068.96    532.08 o 
 -18   4   3       25.57      403.45    235.39 o 
 -16   4   3     4138.83     4798.25    546.92 o 
 -14   4   3     4266.69     4347.62    283.48 o 
 -12   4   3     7181.09     7125.32    374.70 o 
 -10   4   3    20437.31    20162.00    841.82 o 
  -8   4   3    10701.40    10473.25    375.12 o 
  -6   4   3      904.54      970.18     97.42 o 
  -4   4   3     1040.31     1070.44    101.71 o 
  -2   4   3     9405.90     9429.35    575.60 o 
   0   4   3     6596.79     6859.67    321.17 o 
   2   4   3     9714.75    10471.31    350.12 o 
   4   4   3    16118.30    14723.31    619.76 o 
   6   4   3     5934.25     6167.66    278.69 o 
   8   4   3      837.48     1012.19    114.83 o 
  10   4   3      864.70      975.06    118.52 o 
  12   4   3     1446.12     1368.32    170.52 o 
  14   4   3     9672.95     8694.89    540.59 o 
  16   4   3     1827.22     1415.16    272.77 o 
  18   4   3     1098.08     1251.57    296.82 o 
  20   4   3      540.49      607.75    254.36 o 
 -21   5   3     6949.33     6584.15   1057.09 o 
 -19   5   3      670.49      849.07    282.33 o 
 -17   5   3     1877.53     2141.54    434.74 o 
 -15   5   3    19758.50    20195.63   1085.15 o 
 -13   5   3    37240.42    35679.70   3326.19 o 
 -11   5   3    92142.74    99895.16   4286.57 o 
  -9   5   3   108244.45   113860.21   4368.06 o 
  -7   5   3    24687.18    23930.79    978.61 o 
  -5   5   3       62.32      105.87    107.57 o 
  -3   5   3    11048.64    11231.45    755.59 o 
  -1   5   3    95633.11    99218.69   3442.47 o 
   1   5   3    82767.03    92744.69   3198.87 o 
   3   5   3    68392.02    68016.73   2362.13 o 
   5   5   3    89344.30    85936.95   4578.85 o 
   7   5   3     3470.85     3675.93    252.92 o 
   9   5   3     6128.70     5658.84    310.60 o 
  11   5   3    34254.20    32428.41   1796.80 o 
  13   5   3    54760.33    51752.92   2644.89 o 
  15   5   3    29181.28    26899.01   1863.87 o 
  17   5   3    12239.91    12797.24   1170.44 o 
  19   5   3     7547.88     7504.49    789.41 o 
  21   5   3      110.72      295.23    247.05 o 
 -20   6   3     6007.28     5749.86    968.12 o 
 -18   6   3        7.36     -230.75    290.05 o 
 -16   6   3     5743.67     6869.19    582.77 o 
 -14   6   3     9486.72     9694.60    679.62 o 
 -12   6   3    43518.15    46625.30   2244.09 o 
 -10   6   3    81382.88    87502.23   3862.71 o 
  -8   6   3    32155.75    31230.92   1312.83 o 
  -6   6   3     6061.95     5818.06    255.61 o 
  -4   6   3     4011.68     3951.79    307.69 o 
  -2   6   3    59144.83    57867.25   2142.07 o 
   0   6   3    45781.44    48330.79   1838.87 o 
   2   6   3    47645.02    50970.45   1896.10 o 
   4   6   3    64518.64    67705.31   3083.36 o 
   6   6   3    27021.64    27852.34   1188.24 o 
   8   6   3     3714.03     4171.22    317.27 o 
  10   6   3    24931.03    25383.59   1331.88 o 
  12   6   3    33611.97    30014.18   1975.36 o 
  14   6   3    43810.38    39896.84   2230.36 o 
  16   6   3    15157.76    14598.38   1211.40 o 
  18   6   3     5562.01     6288.61    864.00 o 
  20   6   3     1757.79     1133.52    456.30 o 
 -19   7   3      197.52     1170.94    806.77 o 
 -17   7   3     1195.96     1267.70    533.92 o 
 -15   7   3     2681.25     2969.66    543.84 o 
 -13   7   3     4858.68     4556.04    451.09 o 
 -11   7   3     8128.87     7711.69    575.39 o 
  -9   7   3     8841.88     9541.03    616.78 o 
  -7   7   3     1800.02     1867.46    209.30 o 
  -5   7   3     4210.39     4152.96    356.80 o 
  -3   7   3    11352.32    11455.01    525.76 o 
  -1   7   3    13945.92    14839.18    745.30 o 
   1   7   3    23307.55    25305.83   1140.59 o 
   3   7   3    24885.04    23615.26   1607.34 o 
   5   7   3    15886.40    15089.34    716.68 o 
   7   7   3     5412.87     5518.52    363.21 o 
   9   7   3      102.23      678.61    254.57 o 
  11   7   3     3243.46     2986.38    529.77 o 
  13   7   3     3847.58     3523.30    362.13 o 
  15   7   3     3424.61     3147.78    428.41 o 
  17   7   3     2020.51     1868.61    379.41 o 
  19   7   3     1155.15      980.08    413.36 o 
 -18   8   3        2.80      656.68    796.84 o 
 -16   8   3     6177.04     6368.25   1050.45 o 
 -14   8   3     9745.06     9718.15    893.38 o 
 -12   8   3    13073.53    13805.12   1037.10 o 
 -10   8   3    24701.72    27404.38   1831.06 o 
  -8   8   3    15643.02    15830.49   1004.70 o 
  -6   8   3     1761.21     1699.50    261.14 o 
  -4   8   3      673.59      808.66    220.86 o 
  -2   8   3     9256.65     9623.79    705.61 o 
   0   8   3    19174.64    19955.31   1114.22 o 
   2   8   3    24406.95    25487.04   1269.58 o 
   4   8   3    22014.41    21578.27   1188.25 o 
   6   8   3     6676.59     7263.36    458.86 o 
   8   8   3        2.78     -134.28    134.28 o 
  10   8   3     1940.19     1895.60    269.82 o 
  12   8   3     5811.70     7219.25    633.52 o 
  14   8   3    11407.17    10211.98    889.72 o 
  16   8   3     5242.00     4776.49    623.21 o 
 -15   9   3     7705.52     8132.96   1300.21 o 
 -13   9   3    19965.79    21855.25   2282.09 o 
 -11   9   3    40799.75    44071.80   3957.85 o 
  -9   9   3    35969.89    39064.13   3435.29 o 
  -7   9   3     8885.89     9211.47    967.66 o 
  -5   9   3       99.92      359.51    193.62 o 
  -3   9   3     9035.89     9311.18    771.24 o 
  -1   9   3    44400.00    44367.33   2842.27 o 
   1   9   3    40321.34    41368.52   2388.99 o 
   3   9   3    33659.57    31081.96   1924.04 o 
   5   9   3    32459.89    35058.60   1880.77 o 
   7   9   3     1393.36     2016.58    279.27 o 
   9   9   3     4549.63     5338.72    459.16 o 
  11   9   3    17040.41    19475.15   1306.64 o 
  13   9   3    25986.23    23658.82   1611.03 o 
  15   9   3    18008.61    17177.74   1929.54 o 
 -14  10   3     3873.29     4030.19    912.99 o 
 -12  10   3    12576.71    13792.40   1582.87 o 
 -10  10   3    17380.06    16538.37   1612.87 o 
  -8  10   3     8181.02     7758.95    882.94 o 
  -6  10   3      410.07      221.41    283.48 o 
  -4  10   3     3231.22     4037.85    667.46 o 
  -2  10   3    17273.30    17002.09   1646.80 o 
   0  10   3    18423.01    18950.68   1848.79 o 
   2  10   3    23555.94    25312.00   2429.83 o 
   4  10   3    18910.22    18249.76   1573.19 o 
   6  10   3     6411.73     6879.45    663.18 o 
   8  10   3       55.85      -34.47    171.63 o 
  10  10   3     5956.52     6598.77    722.64 o 
  12  10   3    10546.40     9759.03   1380.01 o 
 -11  11   3      130.36        2.91    342.76 o 
  -9  11   3        8.40      263.57    298.70 o 
  -7  11   3       16.33       13.69    285.75 o 
  -5  11   3      931.88     1167.01    482.44 o 
  -3  11   3     1736.18     2080.87    530.90 o 
  -1  11   3      654.66      546.67    322.42 o 
   1  11   3     1911.06     2144.05    606.81 o 
   3  11   3     1591.79     2360.17    827.55 o 
   5  11   3     1558.87     1558.03    404.55 o 
   7  11   3      932.27      935.26    521.38 o 
   9  11   3      289.85      267.73    501.34 o 
  -6  12   3      930.88      640.92    403.96 o 
  -4  12   3     1634.82     8277.16   4453.92 o 
  -2  12   3     7461.22     7339.57   1377.23 o 
   0  12   3    16290.08    14174.53   2200.58 o 
   2  12   3    18053.82    16055.47   2266.42 o 
   4  12   3    13658.18    13715.19   2082.83 o 
   6  12   3     4754.98     5219.22   2012.52 o 
 -22   0   4      106.67       35.64    462.99 o 
 -20   0   4    10132.14    10306.28   1552.98 o 
 -18   0   4    63186.82    67855.84   6677.69 o 
 -16   0   4    79134.52    84394.85   7993.17 o 
 -14   0   4    33498.44    33709.86   1656.98 o 
 -12   0   4    49118.50    49169.88   2258.05 o 
 -10   0   4     7017.60     7584.14    384.51 o 
  -8   0   4    42946.23    42938.89   1659.87 o 
  -6   0   4   138508.72   140468.66   5517.63 o 
  -4   0   4   559297.06   555487.13  22757.96 o 
  -2   0   4   624426.88   674994.56  86475.13 o 
   0   0   4   149877.17   157000.08  26774.36 o 
   2   0   4    68306.44    64573.38   2249.71 o 
   4   0   4     1198.13     1331.08    176.87 o 
   6   0   4    16393.59    15714.69    392.83 o 
   8   0   4   161799.47   156645.11   7566.83 o 
  10   0   4   222200.25   217682.25  14280.77 o 
  12   0   4   158641.48   173242.05  21352.41 o 
  14   0   4    57658.68    60060.91   5058.87 o 
  16   0   4      935.80      851.99    501.86 o 
  18   0   4      111.45      221.14    335.57 o 
  20   0   4     7525.31     8973.04   1262.09 o 
  22   0   4    16271.06    17868.71   2776.07 o 
 -23   1   4     1701.50     2124.15    578.05 o 
 -21   1   4       39.72      -19.08    339.92 o 
 -19   1   4    10586.97    10742.92   1038.45 o 
 -17   1   4    19408.14    19826.94   1379.94 o 
 -15   1   4    15526.63    15139.48    591.62 o 
 -13   1   4    16748.54    16891.88    778.99 o 
 -11   1   4    12507.84    13649.63    735.78 o 
  -9   1   4      402.93      667.31     75.49 o 
  -7   1   4    11807.18    11704.12    314.59 o 
  -5   1   4    69248.48    65717.16   2251.91 o 
  -3   1   4   152084.52   144948.69   3944.42 o 
  -1   1   4    74089.45    73798.80   2928.05 o 
   1   1   4     1018.09     1360.98     53.51 o 
   3   1   4     8712.91     8553.49    340.86 o 
   5   1   4     4556.26     4436.66    108.79 o 
   7   1   4    80397.13    74443.50   1934.64 o 
   9   1   4    26838.73    24681.77    796.83 o 
  11   1   4    79673.90    73613.16   3362.07 o 
  13   1   4    38679.29    37451.09   1992.42 o 
  15   1   4      458.42      488.90    206.78 o 
  17   1   4     1404.10     1862.35    359.35 o 
  19   1   4     2260.21     3115.15    479.57 o 
  21   1   4     7668.39     8137.66    888.63 o 
 -22   2   4        0.18       29.84    241.12 o 
 -20   2   4       29.56      -13.31    254.59 o 
 -18   2   4      608.59      904.56    288.28 o 
 -16   2   4      766.05      963.55    150.55 o 
 -14   2   4      625.08      958.34    121.65 o 
 -12   2   4      350.83      498.37    120.16 o 
 -10   2   4      631.22      877.65     95.70 o 
  -8   2   4      236.65      438.66     77.49 o 
  -6   2   4     1720.27     1668.65     95.29 o 
  -4   2   4    12447.85    12230.00    336.97 o 
  -2   2   4     7001.15     6855.64    215.89 o 
   0   2   4      175.35      298.67     28.95 o 
   2   2   4      300.85      399.07     38.39 o 
   4   2   4      732.31     1174.04    158.83 o 
   6   2   4     9623.17     9313.92    345.05 o 
   8   2   4     2896.08     2936.21    112.37 o 
  10   2   4     2429.59     2596.86    184.27 o 
  12   2   4     3977.81     3796.46    299.19 o 
  14   2   4      307.71      245.42    135.97 o 
  16   2   4       24.79      283.69    310.95 o 
  18   2   4      121.83       -3.62    189.59 o 
  20   2   4      164.13      187.62    226.61 o 
  22   2   4      949.62     1550.54    505.78 o 
 -21   3   4      392.11      316.00    258.24 o 
 -19   3   4    14294.67    13400.37   1220.70 o 
 -17   3   4    37696.74    41135.45   2375.25 o 
 -15   3   4    26440.95    26292.89   1144.99 o 
 -13   3   4    16979.87    18339.03    882.91 o 
 -11   3   4    21961.44    22391.78    872.09 o 
  -9   3   4      287.50      303.01     75.67 o 
  -7   3   4    57961.71    58390.65   1988.64 o 
  -5   3   4    93298.46    95994.31   3329.28 o 
  -3   3   4   224875.16   256392.50   8393.58 o 
  -1   3   4   169954.66   172733.34   7024.57 o 
   1   3   4    14631.37    13367.79    464.50 o 
   3   3   4     3859.84     3507.13    113.01 o 
   5   3   4     5271.89     5050.04    234.39 o 
   7   3   4    85375.66    80441.52   2424.88 o 
   9   3   4    80600.88    78345.45   2897.93 o 
  11   3   4   101291.02    98381.29   5102.31 o 
  13   3   4    69866.60    65997.80   2962.80 o 
  15   3   4     1457.44     1721.22    301.48 o 
  17   3   4      241.77      243.85    221.82 o 
  19   3   4     2438.98     2870.20    547.94 o 
  21   3   4    12303.60    12224.90   1156.06 o 
 -22   4   4       23.02      -10.80    300.03 o 
 -20   4   4     7893.46     7773.96    950.58 o 
 -18   4   4    45996.10    47372.02   3586.65 o 
 -16   4   4    49662.80    53329.60   3121.11 o 
 -14   4   4    33313.16    35333.34   1794.30 o 
 -12   4   4    39935.96    39765.15   1805.01 o 
 -10   4   4     2860.77     2972.45    185.94 o 
  -8   4   4    12261.84    11551.27    492.45 o 
  -6   4   4    85598.01    88698.09   2553.75 o 
  -4   4   4   301738.06   360738.88  13240.33 o 
  -2   4   4   326395.75   322230.34  18610.55 o 
   0   4   4    92502.59    89782.58   2037.86 o 
   2   4   4    43619.54    40732.39   1142.93 o 
   4   4   4     4083.29     3756.74    242.14 o 
   6   4   4    25214.92    23964.85    832.42 o 
   8   4   4    79951.20    72819.09   2564.99 o 
  10   4   4   138513.92   137920.88   5554.02 o 
  12   4   4   111941.41   108496.88   5249.78 o 
  14   4   4    34384.33    31499.78   1822.66 o 
  16   4   4     1136.35     1127.91    339.34 o 
  18   4   4      243.86      305.79    250.56 o 
  20   4   4     4302.15     4891.11    663.72 o 
 -21   5   4       67.25     -244.37    306.21 o 
 -19   5   4     2300.10     2305.17    502.18 o 
 -17   5   4     3857.88     3882.21    435.64 o 
 -15   5   4     5263.90     4959.31    479.71 o 
 -13   5   4     4655.08     4702.28    329.32 o 
 -11   5   4     8048.74     7619.77    382.42 o 
  -9   5   4     3084.49     3017.82    187.89 o 
  -7   5   4      187.31      110.32     62.07 o 
  -5   5   4     6733.04     6628.91    533.63 o 
  -3   5   4    22036.22    22736.93   1661.03 o 
  -1   5   4     3816.25     4738.42    318.90 o 
   1   5   4      645.05      817.88    108.19 o 
   3   5   4      125.33      168.49     60.27 o 
   5   5   4      127.29      638.78    250.34 o 
   7   5   4     9271.02     8965.42    652.66 o 
   9   5   4     8174.54     7725.22    412.64 o 
  11   5   4     9857.85     9198.59    600.65 o 
  13   5   4     7053.08     6246.54    479.27 o 
  15   5   4      109.43      268.27    216.64 o 
  17   5   4     1293.92     1871.24    382.26 o 
  19   5   4     1820.54     1971.50    452.96 o 
 -20   6   4      297.66     -230.06    513.64 o 
 -18   6   4     2543.88     3036.19    601.41 o 
 -16   6   4     6466.57     6327.15    642.43 o 
 -14   6   4     2634.05     2027.20    287.76 o 
 -12   6   4     1624.03     2029.76    261.82 o 
 -10   6   4       30.45       -2.42    161.96 o 
  -8   6   4     6263.70     5995.88    503.23 o 
  -6   6   4     4629.91     4337.83    424.89 o 
  -4   6   4    35870.93    33800.52   1453.38 o 
  -2   6   4    21506.16    20907.45    985.89 o 
   0   6   4     3163.27     3423.06    239.58 o 
   2   6   4     1705.50     1374.16    148.00 o 
   4   6   4      217.82      426.29    110.20 o 
   6   6   4    12785.32    13060.61    891.91 o 
   8   6   4    22401.37    21468.13   1755.26 o 
  10   6   4    10825.66    10647.46    661.61 o 
  12   6   4    13333.51    13662.08   1217.19 o 
  14   6   4     2826.20     2966.03    324.19 o 
  16   6   4       15.16      -22.06    151.46 o 
  18   6   4      322.98      331.24    444.47 o 
 -19   7   4    10895.03    11226.09   2923.47 o 
 -17   7   4    31342.73    30945.16   3319.15 o 
 -15   7   4    21301.74    21294.15   1545.72 o 
 -13   7   4    20865.92    21056.59   1796.47 o 
 -11   7   4    11280.53    10186.25    645.81 o 
  -9   7   4       24.75      149.05    137.75 o 
  -7   7   4    34141.90    34510.92   1964.50 o 
  -5   7   4    67366.19    67357.09   3536.91 o 
  -3   7   4   114296.28   125313.80   6879.15 o 
  -1   7   4   121049.72   132342.67   7037.52 o 
   1   7   4    17804.15    19621.73    983.63 o 
   3   7   4     6189.35     6386.08    385.93 o 
   5   7   4     4449.72     4419.19    273.39 o 
   7   7   4    40860.06    39679.14   1778.27 o 
   9   7   4    56261.83    56969.66   2966.43 o 
  11   7   4    70208.21    75826.95   4365.61 o 
  13   7   4    40082.59    35029.90   2770.18 o 
  15   7   4     3503.91     3281.55    453.40 o 
  17   7   4       56.72      428.53    256.64 o 
 -16   8   4    18779.29    20126.99   3221.50 o 
 -14   8   4    18687.11    18669.42   1873.46 o 
 -12   8   4    16793.66    18005.70   1684.28 o 
 -10   8   4     3410.98     3428.34    517.98 o 
  -8   8   4     1743.81     3041.74    535.20 o 
  -6   8   4    13592.52    14443.43   1362.43 o 
  -4   8   4    89078.31    95158.70   7164.23 o 
  -2   8   4    67704.32    72318.38   5518.23 o 
   0   8   4    31947.24    33866.59   1836.26 o 
   2   8   4    16237.90    18167.49    913.62 o 
   4   8   4      806.08     1121.81    177.81 o 
   6   8   4     4956.76     4788.78    416.10 o 
   8   8   4    25009.96    25761.37   1428.67 o 
  10   8   4    35851.43    35914.49   1940.84 o 
  12   8   4    36133.61    37164.40   2300.10 o 
  14   8   4     9983.49     7880.25    686.45 o 
  16   8   4      452.59      562.14    460.29 o 
 -15   9   4       74.10      451.85    322.04 o 
 -13   9   4      766.53     1516.02    441.69 o 
 -11   9   4     1176.00     1459.41    408.05 o 
  -9   9   4     4276.15     5001.07    694.19 o 
  -7   9   4     1782.42     2114.47    524.13 o 
  -5   9   4      380.59      181.84    228.59 o 
  -3   9   4      571.05      762.39    278.89 o 
  -1   9   4       79.15      229.73    225.42 o 
   1   9   4      858.35      728.23    326.19 o 
   3   9   4        9.81      169.10    406.62 o 
   5   9   4       52.22      232.48    160.72 o 
   7   9   4      161.75       73.82    128.18 o 
   9   9   4      151.84      357.64    173.43 o 
  11   9   4       34.93      257.93    189.18 o 
  13   9   4       78.34       76.04    205.40 o 
  15   9   4       28.05      271.22    384.31 o 
 -12  10   4     2992.06     3458.08    771.20 o 
 -10  10   4      215.04      678.28    372.87 o 
  -8  10   4     1756.83     2143.27    558.35 o 
  -6  10   4     7874.78     7560.01   1035.26 o 
  -4  10   4    14759.51    15827.39   1544.20 o 
  -2  10   4    19250.63    18432.26   1773.40 o 
   0  10   4     5226.39     4378.94    649.25 o 
   2  10   4      929.15     1052.80    331.46 o 
   4  10   4      203.09      339.56    233.63 o 
   6  10   4     7821.19     7600.42    842.15 o 
   8  10   4    14767.16    14789.80   1466.28 o 
  10  10   4    13541.32    13187.52   1278.60 o 
  12  10   4     7577.16     7660.50   1509.29 o 
  -9  11   4        8.89     -359.15    359.15 o 
  -7  11   4     7328.47     6476.17   1023.42 o 
  -5  11   4    24506.99    22618.07   2340.29 o 
  -3  11   4    43482.88    43219.55   3988.17 o 
  -1  11   4    35109.54    34995.34   3110.55 o 
   1  11   4    14390.60    12811.57   1551.71 o 
   3  11   4     2857.99     2914.05    649.28 o 
   5  11   4      946.41     1552.43    534.64 o 
   7  11   4    12416.20    10742.71   1142.82 o 
   9  11   4    19165.45    18730.58   2483.86 o 
  -6  12   4     1887.26     1485.62    555.43 o 
  -4  12   4     8554.44     6963.03    985.75 o 
  -2  12   4     9485.82     8888.73   1370.39 o 
   0  12   4     6110.87     5916.96   1182.29 o 
   2  12   4     2593.23     3125.04    913.00 o 
   4  12   4      259.08      -24.91    383.30 o 
 -21   1   5    14938.92    15446.18   1621.96 o 
 -19   1   5    41171.37    43309.34   3317.09 o 
 -17   1   5    32218.66    30917.29   1672.30 o 
 -15   1   5     7251.07     6893.67    351.32 o 
 -13   1   5      295.16      663.66    210.68 o 
 -11   1   5    14756.58    14450.11    489.37 o 
  -9   1   5    49303.08    50054.95   1552.90 o 
  -7   1   5    92619.74    87385.07   4181.45 o 
  -5   1   5   177850.81   170532.89   5340.05 o 
  -3   1   5   172835.91   161053.42   4628.45 o 
  -1   1   5    25430.46    24838.02    610.30 o 
   1   1   5     5893.34     6660.14    313.95 o 
   3   1   5    18060.16    17641.71    873.49 o 
   5   1   5   102126.48    95121.69   2223.89 o 
   7   1   5    60761.61    57884.32   1324.22 o 
   9   1   5    41115.55    39203.77   1258.64 o 
  11   1   5    48651.31    45563.56   2093.35 o 
  13   1   5      889.32     1386.79    226.38 o 
  15   1   5    11691.74    11674.19    785.77 o 
  17   1   5    12172.96    11524.00    973.70 o 
  19   1   5    18059.57    19190.67   1742.42 o 
  21   1   5    10097.48    10999.15   1210.70 o 
 -22   2   5     7111.95     8505.08   1154.48 o 
 -20   2   5    37460.53    37483.94   3110.94 o 
 -18   2   5    65168.81    69300.12   5136.80 o 
 -16   2   5    30259.36    29386.88   1316.36 o 
 -14   2   5     7094.75     6832.09    401.55 o 
 -12   2   5      130.99      246.49     89.57 o 
 -10   2   5    28678.99    28491.50   1123.74 o 
  -8   2   5    53561.50    54530.04   3170.46 o 
  -6   2   5    94758.49   105759.20   3153.05 o 
  -4   2   5   290975.38   319933.84   9287.61 o 
  -2   2   5    42526.62    43546.46   1536.26 o 
   0   2   5     1342.20     1552.09    149.18 o 
   2   2   5    15446.64    14639.04    409.10 o 
   4   2   5    96766.31    89504.30   2762.70 o 
   6   2   5    79087.43    80736.60   3602.60 o 
   8   2   5    51509.08    53419.52   2156.52 o 
  10   2   5    52375.08    44123.17   1860.48 o 
  12   2   5    10716.78    10525.32    621.59 o 
  14   2   5    15304.09    15679.52    961.92 o 
  16   2   5    32684.40    33664.42   2247.56 o 
  18   2   5    30792.66    32617.45   2475.78 o 
  20   2   5    26167.31    27588.64   2165.64 o 
 -21   3   5     8243.04     7866.53    968.33 o 
 -19   3   5    16409.97    16301.83   1560.89 o 
 -17   3   5    13018.18    14057.17    970.28 o 
 -15   3   5     2733.23     2678.09    276.03 o 
 -13   3   5      149.25      376.76    145.45 o 
 -11   3   5    14519.78    15740.01    846.25 o 
  -9   3   5    20385.23    20273.86    656.27 o 
  -7   3   5    48928.83    51511.79   1499.01 o 
  -5   3   5    99323.25   104579.92   3977.97 o 
  -3   3   5    74937.90    73772.36   3041.45 o 
  -1   3   5    14232.61    12425.32    513.08 o 
   1   3   5     8979.36     8782.04    180.27 o 
   3   3   5    15876.25    14309.25    344.11 o 
   5   3   5    50019.75    44476.67   2974.76 o 
   7   3   5    34745.62    31914.53    919.44 o 
   9   3   5    35703.39    35361.07   1486.47 o 
  11   3   5    26149.75    24422.08   1107.95 o 
  13   3   5     1683.90     1612.75    328.51 o 
  15   3   5     2376.69     2608.97    307.72 o 
  17   3   5     5967.29     5643.28    569.94 o 
  19   3   5     7994.77     8663.57    876.28 o 
  21   3   5     4384.93     3653.46    638.59 o 
 -20   4   5     2471.01     2799.23    570.85 o 
 -18   4   5     4959.81     4967.91    483.26 o 
 -16   4   5     3371.58     3256.36    300.72 o 
 -14   4   5      648.18      453.33    190.89 o 
 -12   4   5      204.62      117.63     99.75 o 
 -10   4   5     7253.32     7634.16    357.20 o 
  -8   4   5     7463.66     7663.99    287.26 o 
  -6   4   5    17005.79    16626.73    458.89 o 
  -4   4   5    24918.25    23317.64    609.08 o 
  -2   4   5    13078.30    12896.04    827.57 o 
   0   4   5      292.44     1024.14    186.03 o 
   2   4   5       77.90      150.55     47.09 o 
   4   4   5     4196.30     3744.98    144.85 o 
   6   4   5     7489.92     6820.76    393.94 o 
   8   4   5     6036.46     5615.60    246.65 o 
  10   4   5     7840.54     7290.30    345.41 o 
  12   4   5      156.14      152.75    124.47 o 
  14   4   5      112.97      748.77    231.78 o 
  16   4   5      545.88      629.14    271.96 o 
  18   4   5     1491.87     2028.75    370.42 o 
  20   4   5     2509.06     3203.15    567.38 o 
 -21   5   5    12704.40    10762.04   2989.22 o 
 -19   5   5    42744.79    38557.53   3394.47 o 
 -17   5   5    29328.36    28338.01   1972.29 o 
 -15   5   5     8209.53     8360.88    538.03 o 
 -13   5   5      814.37      841.12    151.68 o 
 -11   5   5     8247.89     7999.38    386.46 o 
  -9   5   5    49219.17    51944.93   1915.35 o 
  -7   5   5    70354.73    68391.76   2539.25 o 
  -5   5   5   123154.44   122719.70   4616.30 o 
  -3   5   5   119684.29   111235.10   6648.72 o 
  -1   5   5     9410.27     9014.73    853.89 o 
   1   5   5     2576.34     2680.23    307.28 o 
   3   5   5    20479.76    17593.01   1117.81 o 
   5   5   5    78239.87    74961.63   3452.85 o 
   7   5   5    65468.34    60110.88   4228.13 o 
   9   5   5    26764.97    24583.35    992.00 o 
  11   5   5    37134.16    33135.74   1717.92 o 
  13   5   5      345.42      538.18    168.04 o 
  15   5   5    15527.04    13899.81   1115.52 o 
  17   5   5    13437.15    12411.31   1034.45 o 
  19   5   5    18017.29    17476.64   1699.60 o 
 -20   6   5    18040.15    17147.68   2757.15 o 
 -18   6   5    27834.27    28851.99   4504.82 o 
 -16   6   5    16220.25    16069.15   1277.60 o 
 -14   6   5     3041.37     3204.41    345.20 o 
 -12   6   5      853.84      968.48    202.27 o 
 -10   6   5    13966.53    14318.42    867.22 o 
  -8   6   5    26586.54    26020.82   1282.45 o 
  -6   6   5    65861.16    62268.49   3478.76 o 
  -4   6   5    85762.27    89325.27   5439.92 o 
  -2   6   5    20674.85    20674.92   1583.93 o 
   0   6   5      147.70      564.46    187.09 o 
   2   6   5    16581.95    15676.50    905.52 o 
   4   6   5    57141.30    51699.06   3130.54 o 
   6   6   5    41308.63    41968.74   1933.66 o 
   8   6   5    35829.63    34800.58   2964.73 o 
  10   6   5    33295.52    29538.29   2327.90 o 
  12   6   5     3168.37     3420.73    373.20 o 
  14   6   5     4335.05     4394.02    434.53 o 
  16   6   5    16202.62    13956.33   1261.26 o 
  18   6   5    17265.88    14646.71   1351.93 o 
 -17   7   5      908.14     1941.69    677.63 o 
 -15   7   5      167.40      278.81    271.63 o 
 -13   7   5      406.83      562.59    318.49 o 
 -11   7   5     4436.93     3761.92    534.43 o 
  -9   7   5     5594.10     5568.44    586.01 o 
  -7   7   5     7020.72     7535.16    817.92 o 
  -5   7   5    17321.64    17906.33   1415.10 o 
  -3   7   5    14163.64    13476.00   1117.42 o 
  -1   7   5      458.75      918.75    246.59 o 
   1   7   5     2325.76     2444.26    344.00 o 
   3   7   5     4513.46     4444.82    252.79 o 
   5   7   5     9236.36     8417.58    574.02 o 
   7   7   5    12955.44    12491.92    713.80 o 
   9   7   5     8091.01     7559.84    629.29 o 
  11   7   5     6730.61     7209.47    636.76 o 
  13   7   5     2047.46     2683.63    373.44 o 
  15   7   5       44.20      223.10    241.66 o 
  17   7   5     1045.52      762.75    289.80 o 
 -16   8   5     4050.34     4038.06    909.07 o 
 -14   8   5     1042.15     1028.65    386.75 o 
 -12   8   5      329.01      774.49    380.87 o 
 -10   8   5    13464.20    14007.07   1380.23 o 
  -8   8   5    16085.66    16612.18   1574.19 o 
  -6   8   5    20293.52    21514.10   1809.41 o 
  -4   8   5    39019.86    38868.14   3040.40 o 
  -2   8   5    13589.46    13417.60   1205.39 o 
   0   8   5       23.87      128.99    265.28 o 
   2   8   5      483.49      585.94    292.56 o 
   4   8   5     7571.36     6818.14    439.73 o 
   6   8   5    18716.62    17327.74    917.45 o 
   8   8   5    13314.75    12965.17   1144.29 o 
  10   8   5     8893.27     8659.66    621.55 o 
  12   8   5     1620.52     2181.00    330.04 o 
  14   8   5      178.06      435.98    262.66 o 
  16   8   5     1632.61     1420.90    465.41 o 
 -15   9   5     5157.56     6009.76   1134.93 o 
 -13   9   5      141.09      452.65    347.64 o 
 -11   9   5     3667.45     3731.15    621.64 o 
  -9   9   5    18885.02    19469.86   1820.43 o 
  -7   9   5    37043.86    36964.64   3102.29 o 
  -5   9   5    46763.02    48069.41   4100.97 o 
  -3   9   5    31508.81    33088.73   2860.08 o 
  -1   9   5     3710.53     4110.66    623.20 o 
   1   9   5     1537.41     1749.94    423.76 o 
   3   9   5    17125.40    16331.78   1519.28 o 
   5   9   5    37941.81    39746.63   3234.56 o 
   7   9   5    30978.09    31253.07   2558.03 o 
   9   9   5    17648.99    21058.91   1813.75 o 
  11   9   5    13056.89    13582.45   1277.01 o 
  13   9   5        2.64       45.50    217.45 o 
 -12  10   5      559.42      523.38    383.31 o 
 -10  10   5     5681.49     6994.98    937.12 o 
  -8  10   5     8126.26     8337.15   1178.15 o 
  -6  10   5    18785.98    18369.46   1778.04 o 
  -4  10   5    17886.96    18083.10   1838.16 o 
  -2  10   5     5033.24     4514.38    808.67 o 
   0  10   5      240.21      -53.96    353.36 o 
   2  10   5     7035.58     6230.76    868.41 o 
   4  10   5    16219.86    16067.08   1489.55 o 
   6  10   5    15964.01    15051.63   1326.43 o 
   8  10   5    14783.32    16243.85   1703.99 o 
  10  10   5     9746.93     9439.37   1241.68 o 
  12  10   5     1060.85     1642.67    478.61 o 
  -9  11   5      128.62      160.98    357.34 o 
  -7  11   5      153.34       62.69    267.73 o 
  -5  11   5      449.06      454.46    315.70 o 
  -3  11   5      464.15      199.46    293.13 o 
  -1  11   5       16.52      634.25    452.15 o 
   1  11   5       95.90       70.27    228.31 o 
   3  11   5      345.96      215.40    269.37 o 
   5  11   5      173.82      289.61    313.47 o 
   7  11   5      724.37      546.93    290.44 o 
   9  11   5      437.65     1545.21    790.02 o 
  -4  12   5    18233.65    16837.00   2108.86 o 
  -2  12   5     5407.85     4584.59    777.87 o 
   0  12   5       35.44      233.14    375.18 o 
   2  12   5     1321.24     3142.34    824.16 o 
   4  12   5     7289.59     7045.17   1602.09 o 
 -22   0   6    15280.52    16412.45   3005.46 o 
 -20   0   6    17132.93    17690.53   2580.34 o 
 -18   0   6     3100.98     3363.60    660.50 o 
 -16   0   6     2124.05     2551.64    297.81 o 
 -14   0   6    52189.56    49851.78   2896.34 o 
 -12   0   6   135003.66   135802.05   7735.71 o 
 -10   0   6   132974.84   142030.31   7766.12 o 
  -8   0   6    43247.04    46984.78   2283.08 o 
  -6   0   6    52120.36    49931.77   2042.11 o 
  -4   0   6     8403.50     7732.33    337.23 o 
  -2   0   6   116747.50   107224.39   4746.21 o 
   0   0   6   186627.75   198263.38   9688.46 o 
   2   0   6   347462.84   344876.94  24911.04 o 
   4   0   6   362639.13   339151.97  14022.34 o 
   6   0   6    48267.14    49412.55   2533.66 o 
   8   0   6    10793.43    10387.69    394.64 o 
  10   0   6     3564.41     3472.72    263.23 o 
  12   0   6    29254.35    25989.64   1810.78 o 
  14   0   6    61686.53    62190.96   6700.38 o 
  16   0   6    54976.51    55969.39   5298.20 o 
  18   0   6    39768.80    40954.16   4495.99 o 
  20   0   6     9199.45    10425.40   1668.30 o 
 -21   1   6     6678.69     7280.46    991.05 o 
 -19   1   6    11702.65    12049.38   1237.90 o 
 -17   1   6      179.36      727.57    263.81 o 
 -15   1   6     2837.54     2624.91    216.22 o 
 -13   1   6    18191.65    17837.27    759.65 o 
 -11   1   6    42716.05    42215.00   1531.04 o 
  -9   1   6    16408.69    17404.54    594.33 o 
  -7   1   6    11440.78    11589.21    394.41 o 
  -5   1   6     3209.10     3624.39    189.10 o 
  -3   1   6      633.73      859.34    106.05 o 
  -1   1   6    43501.62    42305.36   1320.15 o 
   1   1   6    94236.90    92033.55   3844.83 o 
   3   1   6    92091.69    94638.92   5978.03 o 
   5   1   6    32919.66    31842.74   1017.49 o 
   7   1   6     2179.13     2172.40     97.22 o 
   9   1   6      449.58      517.04     83.02 o 
  11   1   6     4575.04     4637.32    267.70 o 
  13   1   6    29410.85    28585.56   1670.49 o 
  15   1   6    24415.04    23137.18   1502.80 o 
  17   1   6    20890.29    21922.92   1738.20 o 
  19   1   6     8943.99     9529.28    920.54 o 
  21   1   6       61.11     -377.01    377.01 o 
 -22   2   6       95.00      568.83    405.47 o 
 -20   2   6      234.00      477.52    289.61 o 
 -18   2   6      223.51      121.87    153.17 o 
 -16   2   6      453.15      577.59    192.75 o 
 -14   2   6       57.36      133.96    131.28 o 
 -12   2   6      833.90     1372.11    240.11 o 
 -10   2   6     2112.35     1988.32    166.58 o 
  -8   2   6      111.88      245.26     70.88 o 
  -6   2   6      639.78      930.31     77.61 o 
  -4   2   6      191.35      433.59     94.23 o 
  -2   2   6      769.22      836.33     49.42 o 
   0   2   6    13082.86    13791.51    480.35 o 
   2   2   6     3474.89     3460.35    120.22 o 
   4   2   6     2218.54     2151.71    123.67 o 
   6   2   6      709.85      718.95     95.45 o 
   8   2   6        5.14      162.17    109.69 o 
  10   2   6      169.58      488.05    114.49 o 
  12   2   6     2380.96     2368.10    326.37 o 
  14   2   6     1628.95     2019.94    262.46 o 
  16   2   6      765.09      908.05    243.28 o 
  18   2   6     1062.24     1314.27    378.41 o 
  20   2   6       22.05      -41.15    230.09 o 
 -21   3   6    11914.00    10633.17   1321.31 o 
 -19   3   6     9260.33    10224.98   1109.68 o 
 -17   3   6       57.05      368.80    183.81 o 
 -15   3   6     5347.33     5405.41    367.00 o 
 -13   3   6    37424.52    36359.23   1693.58 o 
 -11   3   6    66579.12    71025.11   3054.06 o 
  -9   3   6    28061.74    31365.43   1072.63 o 
  -7   3   6    16969.43    17794.47    518.93 o 
  -5   3   6    12236.15    13260.08    922.39 o 
  -3   3   6    21413.89    20410.72    737.83 o 
  -1   3   6    75395.01    72025.94   1922.33 o 
   1   3   6   111440.52   101410.69   2367.15 o 
   3   3   6   183315.25   179223.66   5714.40 o 
   5   3   6    71979.66    71751.53   2432.43 o 
   7   3   6     3375.95     3597.60    197.25 o 
   9   3   6       47.56        8.34     72.71 o 
  11   3   6     5785.70     5846.35    401.17 o 
  13   3   6    42332.82    39181.21   2158.63 o 
  15   3   6    41038.72    39173.19   2540.40 o 
  17   3   6    26827.97    24938.13   1992.33 o 
  19   3   6    15115.69    16677.69   1519.10 o 
  21   3   6       91.60       93.54    263.38 o 
 -20   4   6    12728.18    11576.04   1342.59 o 
 -18   4   6     4061.75     4348.85    549.85 o 
 -16   4   6     2809.15     2733.80    420.19 o 
 -14   4   6    32535.37    33562.36   1591.66 o 
 -12   4   6    89925.70   102819.75   4626.65 o 
 -10   4   6    95809.95   114782.96   5341.78 o 
  -8   4   6    42568.66    45638.36   1449.84 o 
  -6   4   6    36813.52    37015.62   1102.39 o 
  -4   4   6     3636.38     3415.10    290.78 o 
  -2   4   6    35442.63    34231.37   1603.40 o 
   0   4   6   132799.80   128312.30   3771.38 o 
   2   4   6   199990.91   192694.44   5483.09 o 
   4   4   6   194880.33   184946.52   6053.49 o 
   6   4   6    43566.61    42208.11   1678.45 o 
   8   4   6     7645.88     7368.98    475.46 o 
  10   4   6     1390.13     1663.00    140.78 o 
  12   4   6    19691.70    18152.79    940.46 o 
  14   4   6    39040.80    37535.90   2230.76 o 
  16   4   6    40711.74    38038.52   2480.13 o 
  18   4   6    28797.10    27710.27   2371.46 o 
  20   4   6     5206.83     4668.69    790.84 o 
 -19   5   6     3543.62     3880.84   1209.56 o 
 -17   5   6      888.53     1295.23    293.04 o 
 -15   5   6       33.95      350.64    246.53 o 
 -13   5   6     5640.57     5475.52    621.35 o 
 -11   5   6     7364.09     8040.58    460.58 o 
  -9   5   6     5036.62     5047.50    265.37 o 
  -7   5   6     3820.98     3167.33    296.61 o 
  -5   5   6     5122.04     4404.39    802.19 o 
  -3   5   6      927.55     1214.76    214.61 o 
  -1   5   6     2965.42     2792.44    322.59 o 
   1   5   6    11347.26    10409.73    808.43 o 
   3   5   6    16857.84    14519.90    671.31 o 
   5   5   6     2352.93     2083.82    144.33 o 
   7   5   6      276.48      529.20    198.29 o 
   9   5   6      236.47      341.13    110.48 o 
  11   5   6     1680.52     1411.02    207.33 o 
  13   5   6     5590.13     5566.13    480.01 o 
  15   5   6     7354.49     6449.99    612.29 o 
  17   5   6     4206.74     4237.18    603.50 o 
  19   5   6     2618.08     3150.72    610.61 o 
 -18   6   6      176.18     -378.41    651.71 o 
 -16   6   6      281.52       66.95    231.37 o 
 -14   6   6     1265.16     1587.09    250.26 o 
 -12   6   6     5205.96     4902.58    376.22 o 
 -10   6   6     8058.39     7765.29    805.29 o 
  -8   6   6     1659.74     1946.62    304.62 o 
  -6   6   6      626.57      877.50    279.86 o 
  -4   6   6        0.66       23.94    126.62 o 
  -2   6   6    15381.70    12329.82   1245.01 o 
   0   6   6    19348.30    18379.04   1714.58 o 
   2   6   6    19131.64    17770.47   1581.22 o 
   4   6   6    15390.00    12974.09    938.96 o 
   6   6   6     1311.90     1140.77    135.64 o 
   8   6   6      281.98      211.82    132.01 o 
  10   6   6     1638.90     1473.75    174.17 o 
  12   6   6     8157.59     9924.11    992.13 o 
  14   6   6    10196.99     9415.87    813.38 o 
  16   6   6     4006.46     3397.36    418.00 o 
  18   6   6     3901.33     3877.45    568.89 o 
 -17   7   6       14.13     -258.31    378.28 o 
 -15   7   6     5669.09     5693.00    705.07 o 
 -13   7   6    27102.94    26925.39   2455.41 o 
 -11   7   6    56645.74    61028.71   6705.22 o 
  -9   7   6    24835.53    25645.28   2350.42 o 
  -7   7   6    23334.43    24066.99   2162.52 o 
  -5   7   6     8281.00     6790.80    823.37 o 
  -3   7   6    10490.58     9575.30    962.46 o 
  -1   7   6    38338.13    40462.32   3121.44 o 
   1   7   6    78091.66    76081.23   5011.47 o 
   3   7   6    95336.25    90331.78   5947.25 o 
   5   7   6    61805.83    56303.30   3336.63 o 
   7   7   6     4969.04     4571.10    348.20 o 
   9   7   6      325.33     1033.29    184.15 o 
  11   7   6     3414.73     3016.50    528.41 o 
  13   7   6    27586.47    25373.29   1794.93 o 
  15   7   6    26228.12    22649.70   1907.04 o 
  17   7   6    22050.70    20288.00   1929.97 o 
 -16   8   6      386.76       38.45    343.80 o 
 -14   8   6    12106.05    12231.40   1343.69 o 
 -12   8   6    29366.48    29608.61   2814.10 o 
 -10   8   6    33503.06    35477.01   3199.45 o 
  -8   8   6    29203.33    28387.08   2335.81 o 
  -6   8   6    11841.94    12287.53   1164.65 o 
  -4   8   6     4888.04     4632.54    679.96 o 
  -2   8   6     5259.88     5611.71    970.63 o 
   0   8   6    28866.77    29906.57   3126.38 o 
   2   8   6    60264.57    60959.59   4623.30 o 
   4   8   6    48235.70    49493.88   3696.03 o 
   6   8   6    14649.85    12961.24    864.09 o 
   8   8   6     5620.44     5743.34    491.76 o 
  10   8   6       51.08      195.04    151.21 o 
  12   8   6     3998.41     4810.24    507.49 o 
  14   8   6    14734.22    14723.60   1343.01 o 
  16   8   6    14941.39    13631.28   1619.52 o 
 -15   9   6      437.50      409.71    483.86 o 
 -13   9   6       26.87       43.62    305.14 o 
 -11   9   6      372.61      817.14    417.69 o 
  -9   9   6       64.65       35.22    210.56 o 
  -7   9   6     1004.96      938.95    405.20 o 
  -5   9   6     2263.32     2243.96    497.42 o 
  -3   9   6     1340.76     1437.68    381.25 o 
  -1   9   6     1297.77     1164.67    393.37 o 
   1   9   6       18.03      112.83    289.44 o 
   3   9   6      118.23      280.21    286.12 o 
   5   9   6       46.81      194.61    268.45 o 
   7   9   6      528.81      810.53    359.03 o 
   9   9   6        7.19      183.50    222.24 o 
  11   9   6       26.79      286.22    351.87 o 
  13   9   6      231.69     1182.66   1134.78 o 
 -12  10   6     7100.51     7212.42    914.59 o 
 -10  10   6     8361.37     7678.20   1220.16 o 
  -8  10   6     2018.44     2008.26    496.64 o 
  -6  10   6     1205.31     1591.56    443.60 o 
  -4  10   6      263.30      388.76    365.57 o 
  -2  10   6     7127.70     6616.94    840.41 o 
   0  10   6    13418.81    13737.43   1508.19 o 
   2  10   6    13990.99    15432.05   1820.13 o 
   4  10   6    12679.13    12320.21   1245.41 o 
   6  10   6     2161.59     1633.40    462.17 o 
   8  10   6       40.85     -119.76    294.86 o 
  10  10   6      540.17      294.70    403.70 o 
  -9  11   6    19341.57    17819.01   2297.29 o 
  -7  11   6    12878.20    11606.86   1591.37 o 
  -5  11   6     3991.94     3335.52    693.83 o 
  -3  11   6      864.65     2052.00    727.68 o 
  -1  11   6    11969.55    11138.69   1525.31 o 
   1  11   6    25926.58    24497.85   2469.87 o 
   3  11   6    33835.77    31278.45   2902.66 o 
   5  11   6    20930.63    19848.41   1943.19 o 
   7  11   6     6235.96     5313.33    770.89 o 
   0  12   6     3048.54     2346.16    598.59 o 
 -21   1   7      136.63       81.66    264.45 o 
 -19   1   7     3177.93     3639.08    622.24 o 
 -17   1   7    17185.94    16949.07    913.98 o 
 -15   1   7    40987.63    41124.28   1992.55 o 
 -13   1   7    88494.00    90168.02   4143.94 o 
 -11   1   7    54763.46    54147.90   2088.79 o 
  -9   1   7     4202.67     4419.53    220.01 o 
  -7   1   7      380.51      780.31    104.98 o 
  -5   1   7    24989.46    25606.42    891.65 o 
  -3   1   7    94050.92    90352.34   3587.81 o 
  -1   1   7    68916.64    75479.60   2700.44 o 
   1   1   7   149627.36   137735.34   4312.62 o 
   3   1   7    88604.22    87709.13   2874.12 o 
   5   1   7     1849.76     2191.69    103.74 o 
   7   1   7     9361.51     8695.62    257.88 o 
   9   1   7    19280.34    18065.48    658.92 o 
  11   1   7    36420.94    34292.02   1324.51 o 
  13   1   7    27891.07    25742.78   1429.72 o 
  15   1   7    13338.72    13945.69   1114.76 o 
  17   1   7     8286.89     8145.23    741.89 o 
  19   1   7       68.78      -20.73    224.95 o 
  21   1   7     6116.53     6238.64    854.54 o 
 -20   2   7      154.83       78.33    269.18 o 
 -18   2   7     5360.23     5429.88    512.41 o 
 -16   2   7    26088.89    24503.68   1204.33 o 
 -14   2   7    84340.95    84198.45   3862.69 o 
 -12   2   7   102616.93   108908.52   4713.78 o 
 -10   2   7    30766.99    30300.07   1204.10 o 
  -8   2   7      744.54      783.70     91.64 o 
  -6   2   7     7599.01     7921.52    285.14 o 
  -4   2   7    31856.99    34374.84   1011.22 o 
  -2   2   7    99623.77   101236.73   5036.05 o 
   0   2   7   118205.11   141273.03   5377.11 o 
   2   2   7   128533.05   122558.63   3951.98 o 
   4   2   7    17334.71    17127.85    559.79 o 
   6   2   7    22882.97    21123.09    705.79 o 
   8   2   7    23671.72    22786.14    722.70 o 
  10   2   7    59081.51    53276.34   2324.32 o 
  12   2   7    56921.95    54570.59   3047.44 o 
  14   2   7    20692.06    20371.82   1322.21 o 
  16   2   7    14548.93    14239.12   1204.09 o 
  18   2   7     1578.70     2119.44    411.00 o 
  20   2   7     9364.40     8709.12   1127.95 o 
 -21   3   7      113.00      232.22    659.16 o 
 -19   3   7     1540.44     1409.58    400.35 o 
 -17   3   7     6811.96     6500.53    470.49 o 
 -15   3   7    19263.84    19625.23   1028.82 o 
 -13   3   7    38388.23    36885.30   1660.97 o 
 -11   3   7    23296.02    24538.54   1076.18 o 
  -9   3   7     1142.30     1365.35    126.51 o 
  -7   3   7      449.31      357.46    117.75 o 
  -5   3   7    14618.19    15343.46    480.86 o 
  -3   3   7    44323.71    46180.11   1445.16 o 
  -1   3   7    37314.33    38720.05   1177.68 o 
   1   3   7    82814.73    81521.62   2204.11 o 
   3   3   7    44176.90    42960.27   1330.53 o 
   5   3   7     2096.86     2190.90    128.41 o 
   7   3   7     6024.51     5993.71    309.08 o 
   9   3   7     8523.41     8207.22    344.12 o 
  11   3   7    15620.20    15302.84    789.40 o 
  13   3   7    16563.05    15910.73   1007.83 o 
  15   3   7     7761.71     7902.45    707.09 o 
  17   3   7     4873.38     5194.66    648.22 o 
  19   3   7       66.37      167.32    219.54 o 
 -20   4   7      178.04      293.34    529.95 o 
 -18   4   7     3690.42     3851.26    518.67 o 
 -16   4   7     4620.15     4443.08    427.46 o 
 -14   4   7     7163.76     7684.38    504.75 o 
 -12   4   7    12287.15    13452.72    800.45 o 
 -10   4   7     6739.81     7031.35    374.99 o 
  -8   4   7        0.45       18.29     76.71 o 
  -6   4   7       74.70       47.46    179.99 o 
  -4   4   7     6560.30     6983.63    503.26 o 
  -2   4   7    16291.11    15745.89    896.30 o 
   0   4   7    10196.21     9002.52    729.01 o 
   2   4   7    15697.27    13565.23    863.64 o 
   4   4   7     6069.92     5713.71    232.01 o 
   6   4   7      243.34      197.49     67.67 o 
   8   4   7      578.58      966.36    333.46 o 
  10   4   7      955.71     1000.44    112.23 o 
  12   4   7     7535.13     6724.63    426.90 o 
  14   4   7     1773.91     1440.74    238.74 o 
  16   4   7      841.86      857.62    266.58 o 
  18   4   7      110.79     -156.47    292.43 o 
 -19   5   7     2434.44     2006.68    752.82 o 
 -17   5   7    15240.56    15636.91   1737.86 o 
 -15   5   7    38027.21    37003.17   2169.03 o 
 -13   5   7    78180.80    84226.08   4650.63 o 
 -11   5   7    42380.66    43261.68   2300.67 o 
  -9   5   7     5896.44     5606.62    477.75 o 
  -7   5   7      402.63      338.96    196.01 o 
  -5   5   7    25120.99    24267.77   1749.16 o 
  -3   5   7    64281.73    60932.63   3405.00 o 
  -1   5   7    70250.98    65250.04   3897.23 o 
   1   5   7   106819.80   101700.41   5536.88 o 
   3   5   7    56901.23    48999.05   1443.52 o 
   5   5   7      118.82       53.83     64.43 o 
   7   5   7     5968.10     5767.90    433.82 o 
   9   5   7    24062.03    22930.96   1693.12 o 
  11   5   7    39834.86    39135.74   2005.36 o 
  13   5   7    23928.32    22772.03   1424.86 o 
  15   5   7    13227.26    11970.11   1073.21 o 
  17   5   7     6447.67     5444.63    632.87 o 
  19   5   7      271.03      867.03    402.63 o 
 -18   6   7     3200.47     2536.98   1070.56 o 
 -16   6   7    12222.26    11362.07   1215.56 o 
 -14   6   7    37875.26    39281.99   3164.12 o 
 -12   6   7    43364.68    40350.52   3877.09 o 
 -10   6   7    14086.33    15078.87   1679.67 o 
  -8   6   7       43.94      378.32    320.53 o 
  -6   6   7     3990.54     3844.48    558.41 o 
  -4   6   7    23127.49    21674.47   1528.83 o 
  -2   6   7    52916.66    49348.72   5189.69 o 
   0   6   7    54714.30    50977.85   5246.97 o 
   2   6   7    51599.12    48431.54   3467.05 o 
   4   6   7     9077.73     7722.87    449.27 o 
   6   6   7     8265.77     7212.93    716.51 o 
   8   6   7    20283.90    18455.93   1702.35 o 
  10   6   7    26772.21    26583.81   1650.98 o 
  12   6   7    31800.56    29932.18   2649.71 o 
  14   6   7    15304.23    13539.13   1042.18 o 
  16   6   7     7978.68     7459.09    834.08 o 
  18   6   7      444.45      721.16    340.35 o 
 -17   7   7      438.72      224.43    355.32 o 
 -15   7   7     3545.23     3044.81    588.02 o 
 -13   7   7     4889.42     5112.35    739.27 o 
 -11   7   7     1467.21     1502.94    405.27 o 
  -9   7   7      248.68      458.90    248.61 o 
  -7   7   7      765.51      592.65    334.05 o 
  -5   7   7     5868.57     5006.30    683.20 o 
  -3   7   7     4230.95     4101.09    473.43 o 
  -1   7   7     8508.30     7697.91    777.35 o 
   1   7   7    18047.44    15586.81   1869.58 o 
   3   7   7     7137.26     6337.90    780.80 o 
   5   7   7      165.27      -88.51    120.59 o 
   7   7   7      198.93      523.70    174.74 o 
   9   7   7     1845.21     1809.13    217.77 o 
  11   7   7     3319.31     2950.20    359.64 o 
  13   7   7     2935.02     2551.61    401.65 o 
  15   7   7     2028.08     1699.53    411.13 o 
 -16   8   7     8665.52     7975.98   1317.62 o 
 -14   8   7    13437.23    13345.84   1438.94 o 
 -12   8   7    14911.92    15384.40   1673.92 o 
 -10   8   7     7921.87     7743.62   1075.02 o 
  -8   8   7      379.10       40.12    217.65 o 
  -6   8   7     1678.55     2031.27    474.39 o 
  -4   8   7    12137.48    11932.45   1149.96 o 
  -2   8   7    20344.00    19929.86   1935.99 o 
   0   8   7    21733.02    21256.28   1761.67 o 
   2   8   7    23426.35    23977.68   1998.63 o 
   4   8   7     5085.07     4436.74    545.07 o 
   6   8   7      275.92      260.05    305.07 o 
   8   8   7      771.54     1051.05    366.51 o 
  10   8   7     5056.87     4086.76    444.19 o 
  12   8   7    11338.85    12050.68   1028.22 o 
  14   8   7     3784.09     4865.65   1863.01 o 
 -13   9   7    32491.90    31669.42   3380.44 o 
 -11   9   7    17656.27    16626.40   1806.66 o 
  -9   9   7     2039.30     2913.84    645.34 o 
  -7   9   7       37.04      163.71    247.76 o 
  -5   9   7    10617.79    10613.93   1321.42 o 
  -3   9   7    30637.05    29732.44   2941.45 o 
  -1   9   7    36665.37    35643.57   3241.05 o 
   1   9   7    36386.43    37823.45   3299.55 o 
   3   9   7    16672.32    17163.84   1696.77 o 
   5   9   7      121.60       89.60    303.59 o 
   7   9   7     4918.34     4956.23    750.73 o 
   9   9   7    16625.20    17958.97   2452.79 o 
  11   9   7    20731.67    21550.90   2464.79 o 
  13   9   7    14462.75    15275.21   3280.53 o 
 -10  10   7     3541.03     3792.88    834.86 o 
  -8  10   7       31.91       53.38    321.20 o 
  -6  10   7     2394.96     2723.97    578.85 o 
  -4  10   7     8880.02     8699.23   1170.77 o 
  -2  10   7    13295.27    14296.27   1805.13 o 
   0  10   7    16246.22    15393.24   1617.10 o 
   2  10   7    13094.64    12065.98   1500.84 o 
   4  10   7     1819.31     1788.10    526.29 o 
   6  10   7     1632.41     1927.44    453.46 o 
   8  10   7     6584.36     6305.63    994.24 o 
  10  10   7     8366.14     8376.53   1082.10 o 
  -7  11   7      124.43      -38.34    282.50 o 
  -5  11   7      246.25      470.76    389.88 o 
  -3  11   7       23.07      243.95    359.17 o 
  -1  11   7      348.77      279.30    385.08 o 
   1  11   7      609.68       -5.06    249.87 o 
   3  11   7      291.36      320.12    324.93 o 
   5  11   7       39.14     -138.75    290.94 o 
   7  11   7      110.69     -320.71    321.19 o 
 -20   0   8    21638.94    20822.76   3156.75 o 
 -18   0   8    25368.22    23393.65   2025.41 o 
 -16   0   8    21348.31    20875.46   1584.93 o 
 -14   0   8    27657.53    29464.05   1981.58 o 
 -12   0   8     1796.48     2237.17    315.24 o 
 -10   0   8    14788.30    15470.99    907.43 o 
  -8   0   8   126230.10   114014.46   7349.23 o 
  -6   0   8   157382.97   139470.64   7362.87 o 
  -4   0   8   104358.69    98441.44   5003.27 o 
  -2   0   8    64115.39    65953.41   4154.59 o 
   0   0   8    20753.51    21371.89   1000.56 o 
   2   0   8     1037.60     1200.34    117.71 o 
   4   0   8    72015.92    70623.91   4340.56 o 
   6   0   8   126545.91   126416.30   8913.61 o 
   8   0   8   124441.00   118269.83   6110.96 o 
  10   0   8   100586.08    93225.28   6427.10 o 
  12   0   8    14865.57    14487.24   1361.05 o 
  14   0   8      245.85      135.95    262.94 o 
  16   0   8      204.46      687.95    323.60 o 
  18   0   8    11858.23    12254.61   1534.42 o 
  20   0   8    21635.18    22827.15   3222.61 o 
 -21   1   8     5908.36     4238.77    839.62 o 
 -19   1   8     5348.47     5772.79    810.51 o 
 -17   1   8     6521.56     6697.71    487.33 o 
 -15   1   8    12229.20    12020.43    732.83 o 
 -13   1   8     9991.25     9571.27    595.42 o 
 -11   1   8     1572.18     1682.53    158.71 o 
  -9   1   8    12847.87    13101.40    537.05 o 
  -7   1   8    20254.23    20643.01   1104.35 o 
  -5   1   8    75285.30    71947.63   2761.28 o 
  -3   1   8     7883.93     7700.50    351.64 o 
  -1   1   8     1829.97     2089.33    296.83 o 
   1   1   8     3309.61     3530.78    144.94 o 
   3   1   8     9998.10    10570.27    494.15 o 
   5   1   8    48366.71    48634.36   1695.46 o 
   7   1   8    48935.80    46848.50   1692.75 o 
   9   1   8    39449.92    39587.51   2007.43 o 
  11   1   8    12643.52    11543.45    520.94 o 
  13   1   8      124.88      368.72    178.22 o 
  15   1   8      410.05      695.53    266.92 o 
  17   1   8     2728.37     2699.97    496.67 o 
  19   1   8    10831.18    10940.11   1060.66 o 
 -20   2   8      429.22     -181.38    295.20 o 
 -18   2   8      120.27      -55.00    172.04 o 
 -16   2   8      219.00      251.27    120.22 o 
 -14   2   8      104.33      170.61    127.79 o 
 -12   2   8       15.07      192.00    153.42 o 
 -10   2   8     1526.78     1740.07    226.54 o 
  -8   2   8       95.30      228.30    131.30 o 
  -6   2   8     1733.94     1776.89    126.94 o 
  -4   2   8     2458.32     2575.56    193.31 o 
  -2   2   8      883.38     1219.38    121.77 o 
   0   2   8       22.63      103.83     62.52 o 
   2   2   8      373.01      587.46     97.70 o 
   4   2   8     3269.40     3697.23    194.83 o 
   6   2   8     5818.43     5806.20    287.29 o 
   8   2   8      730.35      832.64     95.43 o 
  10   2   8     1364.21     1610.37    167.85 o 
  12   2   8      413.45      825.09    170.96 o 
  14   2   8      208.48      201.15    174.27 o 
  16   2   8       72.24      124.82    208.17 o 
  18   2   8      579.21      451.51    255.36 o 
  20   2   8      723.73     1001.78    390.00 o 
 -19   3   8    12943.80    11858.47   1379.68 o 
 -17   3   8    10115.63     9283.24    673.81 o 
 -15   3   8    14547.37    14021.09    912.22 o 
 -13   3   8     9333.87    10222.99    664.22 o 
 -11   3   8     2768.98     2758.53    217.66 o 
  -9   3   8    22491.05    24389.56    963.71 o 
  -7   3   8    53594.20    57490.89   2008.58 o 
  -5   3   8    75218.96    83280.86   3205.47 o 
  -3   3   8    28970.72    29439.86   1015.21 o 
  -1   3   8     4786.51     5115.21    241.35 o 
   1   3   8     2195.84     2277.91    168.92 o 
   3   3   8    22196.61    21132.96    744.63 o 
   5   3   8    67799.34    69370.70   2295.74 o 
   7   3   8    67936.33    71408.69   3495.44 o 
   9   3   8    76241.22    72598.61   2624.82 o 
  11   3   8    18126.29    18769.35    983.11 o 
  13   3   8      390.14      457.79    155.45 o 
  15   3   8       80.37      195.22    172.85 o 
  17   3   8     4544.62     4660.65    494.76 o 
  19   3   8    15736.16    16102.35   1591.83 o 
 -20   4   8    17376.55    13993.15   2622.69 o 
 -18   4   8    16858.89    18546.41   2075.93 o 
 -16   4   8    20531.88    19481.46   1149.54 o 
 -14   4   8    20243.67    21021.86   1187.74 o 
 -12   4   8     2288.27     2527.64    277.06 o 
 -10   4   8    13784.66    14619.14    776.91 o 
  -8   4   8    66240.41    71957.27   4262.54 o 
  -6   4   8   112171.66   119758.34   7243.52 o 
  -4   4   8    91467.15    90584.79   4936.74 o 
  -2   4   8    37302.43    36254.43   2653.50 o 
   0   4   8    21927.04    20097.32    850.01 o 
   2   4   8      528.16      635.51    142.41 o 
   4   4   8    36080.37    35059.21   1372.60 o 
   6   4   8    88337.42    85742.46   4711.89 o 
   8   4   8    79991.36    83636.79   7099.31 o 
  10   4   8    63599.80    61912.19   3118.90 o 
  12   4   8    13902.05    13190.58    793.99 o 
  14   4   8       72.75     -222.13    222.13 o 
  16   4   8      147.77      270.48    242.89 o 
  18   4   8     8112.55     7581.11    935.45 o 
 -19   5   8     1533.00     1312.47    845.72 o 
 -17   5   8     2107.12     2445.36    631.66 o 
 -15   5   8     5889.69     6177.64    692.67 o 
 -13   5   8     4154.31     3510.71    464.42 o 
 -11   5   8       32.26      249.25    221.63 o 
  -9   5   8      707.27     1042.01    275.15 o 
  -7   5   8     8610.45     8534.96   1399.88 o 
  -5   5   8    11014.59    11085.26    805.10 o 
  -3   5   8     2794.73     2153.15    253.50 o 
  -1   5   8     1846.92     1810.30    252.12 o 
   1   5   8     1864.13     1584.30    232.65 o 
   3   5   8      371.97      278.78     91.41 o 
   5   5   8     8007.82     6868.99    435.85 o 
   7   5   8     9367.39     7764.54    610.09 o 
   9   5   8     9440.68     9647.93    611.66 o 
  11   5   8     1536.09     1623.29    250.34 o 
  13   5   8       52.90       -9.83    167.34 o 
  15   5   8      146.02      322.47    311.89 o 
  17   5   8     1307.67      987.74    272.15 o 
 -18   6   8     1825.00     2226.01   1009.98 o 
 -16   6   8      888.87     1122.33    386.59 o 
 -14   6   8     1198.66     1456.44    353.55 o 
 -12   6   8       57.53     -260.89    260.89 o 
 -10   6   8     2473.55     2617.41    424.58 o 
  -8   6   8     3009.02     2981.12    361.86 o 
  -6   6   8     8375.08     7933.51    733.88 o 
  -4   6   8     5734.98     5411.83    547.42 o 
  -2   6   8      374.85      810.36    251.10 o 
   0   6   8      838.72     1326.93    242.93 o 
   2   6   8     1058.84     1191.23    329.04 o 
   4   6   8    15202.02    13536.93    633.59 o 
   6   6   8    17893.15    17129.71   1741.90 o 
   8   6   8     5970.18     4977.69    579.78 o 
  10   6   8     7808.10     7751.12    723.29 o 
  12   6   8      559.15      580.39    195.07 o 
  14   6   8      102.85      185.46    290.42 o 
  16   6   8      911.91      718.10    366.22 o 
 -17   7   8    11362.75    11904.97   1758.37 o 
 -15   7   8    11415.84    11740.18   1460.78 o 
 -13   7   8     5167.76     4170.10    612.61 o 
 -11   7   8     1128.08     1680.42    365.21 o 
  -9   7   8    19482.04    18759.44   2039.28 o 
  -7   7   8    39732.60    39941.22   4509.45 o 
  -5   7   8    57925.92    57288.48   4833.83 o 
  -3   7   8    27997.64    27038.87   2931.63 o 
  -1   7   8    10481.97    10114.33   1905.68 o 
   1   7   8     2267.06     2625.93    379.75 o 
   3   7   8    14791.95    12916.72   1096.94 o 
   5   7   8    32562.25    30523.49   2242.40 o 
   7   7   8    50282.34    49183.46   2765.49 o 
   9   7   8    47511.51    48683.42   4540.54 o 
  11   7   8    15963.36    16987.99   1649.31 o 
  13   7   8     1189.12     1468.48    333.19 o 
  15   7   8      106.50      325.33    290.63 o 
 -14   8   8    11081.72    10133.03   1179.53 o 
 -12   8   8     1048.83      789.85    376.08 o 
 -10   8   8     3376.66     3430.23    668.15 o 
  -8   8   8    17915.32    17358.20   1802.30 o 
  -6   8   8    41645.07    38897.23   3220.22 o 
  -4   8   8    34971.52    32181.75   2808.02 o 
  -2   8   8    20842.56    20140.20   1760.89 o 
   0   8   8     8151.48     7342.30    866.21 o 
   2   8   8     1648.83     2051.82    414.08 o 
   4   8   8     7621.73     8061.82    835.16 o 
   6   8   8    27369.78    24325.56   2163.20 o 
   8   8   8    23980.63    20650.07   2487.35 o 
  10   8   8    22341.51    24487.60   2576.80 o 
  12   8   8     4405.26     4308.08    878.68 o 
  14   8   8      388.53        8.00    380.46 o 
 -13   9   8      610.11      666.48    392.78 o 
 -11   9   8     1325.99     1597.24    700.91 o 
  -9   9   8      124.79     -286.62    302.50 o 
  -7   9   8      384.92      218.28    369.32 o 
  -5   9   8       83.63       52.60    217.59 o 
  -3   9   8       40.51      557.33    314.97 o 
  -1   9   8      930.71      707.40    307.46 o 
   1   9   8      974.71     1335.01    586.92 o 
   3   9   8       55.53        1.67    227.23 o 
   5   9   8      280.62      404.84    337.22 o 
   7   9   8      405.78      722.61    513.58 o 
   9   9   8       97.15      -61.04    284.39 o 
  11   9   8       29.73       58.91    269.31 o 
 -10  10   8     1257.86      974.56    525.42 o 
  -8  10   8     5120.78     4531.65    817.02 o 
  -6  10   8     7963.73     6339.78    979.50 o 
  -4  10   8     6249.42     5910.78   1051.25 o 
  -2  10   8     1278.29     1368.03    503.09 o 
   0  10   8       81.18      -13.00    473.50 o 
   2  10   8     1782.79     1481.03    493.89 o 
   4  10   8     8851.00     7862.01    981.55 o 
   6  10   8    11861.98    11280.66   1278.35 o 
   8  10   8     8872.41     8240.78   1230.68 o 
  -5  11   8    25597.47    24069.11   3029.09 o 
  -3  11   8    17390.81    15244.70   1857.81 o 
  -1  11   8     8190.17     6747.66    906.99 o 
   1  11   8     1553.88     2984.16    675.79 o 
   3  11   8     2345.52     1953.90    560.05 o 
   5  11   8    11756.10    11808.97   1665.57 o 
 -21   1   9    16417.30    13477.61   3077.72 o 
 -19   1   9     7115.66     7543.74    937.18 o 
 -17   1   9     1241.94     1526.68    266.93 o 
 -15   1   9       25.27     -187.28    187.28 o 
 -13   1   9    10872.07     9985.25    637.95 o 
 -11   1   9    43127.72    44616.91   1984.62 o 
  -9   1   9    71614.62    66643.39   3331.26 o 
  -7   1   9   104804.19   103221.46   4519.54 o 
  -5   1   9    52513.39    49020.02   1970.08 o 
  -3   1   9     1361.64     1549.35    152.17 o 
  -1   1   9     1851.36     1977.67    215.14 o 
   1   1   9    20454.83    21242.79    848.69 o 
   3   1   9    67136.27    70621.72   2691.43 o 
   5   1   9    43984.97    45935.28   1542.28 o 
   7   1   9    54872.87    54828.18   2180.99 o 
   9   1   9    25297.19    26022.00   1226.92 o 
  11   1   9     1461.72     1507.23    169.31 o 
  13   1   9     7695.41     7585.51    714.89 o 
  15   1   9     7566.98     8019.09    735.42 o 
  17   1   9    13027.23    13845.08   1298.82 o 
  19   1   9     8629.30     9702.39   1155.14 o 
 -20   2   9    22497.89    19227.99   3251.51 o 
 -18   2   9     6049.75     5422.42    624.44 o 
 -16   2   9      822.93     1062.08    206.82 o 
 -14   2   9     1463.64     1564.15    466.65 o 
 -12   2   9    20084.28    19208.93    966.27 o 
 -10   2   9    60581.76    59166.52   3337.02 o 
  -8   2   9   114690.64   122805.89   5274.51 o 
  -6   2   9   104119.91   104095.94   4148.78 o 
  -4   2   9     9561.62    10140.57    597.44 o 
  -2   2   9     3279.80     3641.38    220.63 o 
   0   2   9    13816.97    15338.36    583.70 o 
   2   2   9    48894.77    53120.47   2016.82 o 
   4   2   9    88114.44    94849.18   3342.97 o 
   6   2   9    68735.34    66835.09   2719.48 o 
   8   2   9    31544.24    29524.79   1170.34 o 
  10   2   9     2645.63     2328.52    211.68 o 
  12   2   9    17605.08    16525.36   1134.22 o 
  14   2   9    21460.74    20590.41   1486.85 o 
  16   2   9    20791.46    20954.17   1756.28 o 
  18   2   9    21046.12    21781.60   1757.75 o 
 -19   3   9     2688.84     2579.83    923.05 o 
 -17   3   9      810.81      836.04    246.85 o 
 -15   3   9        0.28       55.44    131.14 o 
 -13   3   9     4977.83     5047.70    377.25 o 
 -11   3   9    15255.62    17023.83    812.83 o 
  -9   3   9    32036.46    34153.12   1398.37 o 
  -7   3   9    52791.37    57617.91   2112.64 o 
  -5   3   9    18196.93    21296.06   1553.54 o 
  -3   3   9      504.37      816.58    190.60 o 
  -1   3   9     1099.69     1343.04    142.58 o 
   1   3   9    11138.32    11219.72    510.33 o 
   3   3   9    31160.34    33375.73   1094.96 o 
   5   3   9    20294.17    20632.25    796.93 o 
   7   3   9    34006.95    37178.86   1506.38 o 
   9   3   9    14530.77    13699.28    544.68 o 
  11   3   9      446.74      299.96    144.33 o 
  13   3   9     2422.49     2396.19    318.72 o 
  15   3   9     3361.25     2826.45    374.55 o 
  17   3   9     5156.74     5554.82    664.18 o 
 -18   4   9      466.00      373.11    337.40 o 
 -16   4   9        0.21      357.32    248.79 o 
 -14   4   9     1041.17     1089.52    246.99 o 
 -12   4   9     7775.06     7738.54    726.89 o 
 -10   4   9     7439.43     8014.55    577.72 o 
  -8   4   9    14606.66    13768.99    885.41 o 
  -6   4   9    14313.80    14535.14   1064.52 o 
  -4   4   9     2700.18     3046.63    329.00 o 
  -2   4   9      143.21      161.56    152.10 o 
   0   4   9      308.18      423.43    128.44 o 
   2   4   9     6492.11     6609.47    517.75 o 
   4   4   9     9754.91     9717.60    382.70 o 
   6   4   9     3780.85     3670.70    224.94 o 
   8   4   9     6185.46     5744.38    633.86 o 
  10   4   9      386.17      705.35    334.16 o 
  12   4   9      515.05      454.25    160.54 o 
  14   4   9      437.57      426.80    208.26 o 
  16   4   9      833.14     1258.92    310.37 o 
  18   4   9     2292.87     1988.10    422.73 o 
 -17   5   9     1465.08     1737.36    565.98 o 
 -15   5   9       56.92      119.67    191.22 o 
 -13   5   9     8374.49     8183.09   1037.60 o 
 -11   5   9    40265.40    41769.67   2965.31 o 
  -9   5   9    65134.11    69914.45   5043.54 o 
  -7   5   9    75787.45    81479.58   5677.38 o 
  -5   5   9    46821.71    43382.37   2575.67 o 
  -3   5   9      848.39      793.36    217.92 o 
  -1   5   9     2905.28     3332.29    437.75 o 
   1   5   9    21014.06    20642.56   1558.71 o 
   3   5   9    54422.68    48791.44   2667.82 o 
   5   5   9    50408.40    47736.21   3894.77 o 
   7   5   9    40293.28    35765.21   2922.07 o 
   9   5   9    14997.98    14685.08   1097.26 o 
  11   5   9      926.83      848.12    190.07 o 
  13   5   9     9014.16     8612.02    762.12 o 
  15   5   9    10463.52     9491.32    882.32 o 
  17   5   9    14709.48    14385.37   1487.21 o 
 -16   6   9      892.12     1931.89    553.77 o 
 -14   6   9      764.39      913.49    479.74 o 
 -12   6   9    10381.37     9944.64   1106.79 o 
 -10   6   9    22863.92    23193.97   1782.03 o 
  -8   6   9    55205.82    52848.23   5129.80 o 
  -6   6   9    40778.73    38605.54   2634.99 o 
  -4   6   9     2935.27     3184.03    387.26 o 
  -2   6   9     1238.70     1159.83    271.92 o 
   0   6   9     9308.95     8745.12    782.88 o 
   2   6   9    31023.24    28760.36   2300.32 o 
   4   6   9    43678.65    39580.95   3200.47 o 
   6   6   9    31006.85    29198.02   2179.11 o 
   8   6   9    20648.12    21121.85   1445.95 o 
  10   6   9      823.08      564.82    311.67 o 
  12   6   9     8315.94     9287.68   1016.23 o 
  14   6   9    11695.11    10910.18   1386.52 o 
  16   6   9    10950.03     9552.30   1066.54 o 
 -15   7   9       11.16      327.36    330.73 o 
 -13   7   9      197.62     1028.40    337.92 o 
 -11   7   9     1245.41      886.92    364.32 o 
  -9   7   9     4983.89     4078.96    565.75 o 
  -7   7   9     5711.81     5209.65    550.23 o 
  -5   7   9     2160.59     2638.16    481.14 o 
  -3   7   9      106.58       73.32    216.98 o 
  -1   7   9      547.53      670.73    246.12 o 
   1   7   9     2534.86     2708.51    450.72 o 
   3   7   9     2522.66     2264.83    364.04 o 
   5   7   9     5742.17     5499.22    598.01 o 
   7   7   9     7902.00     7289.59    720.51 o 
   9   7   9     2063.54     2313.59    436.04 o 
  11   7   9       89.05     -206.73    308.23 o 
  13   7   9       77.97     -125.30    373.74 o 
  15   7   9      729.39      445.98    440.33 o 
 -14   8   9     1538.83     2574.16    564.62 o 
 -12   8   9    10256.58    10531.52   1656.71 o 
 -10   8   9    15362.01    14307.14   1708.23 o 
  -8   8   9    18647.22    18017.73   1954.90 o 
  -6   8   9    17882.20    17409.49   1707.05 o 
  -4   8   9     5269.06     4611.64    693.92 o 
  -2   8   9       19.55      -41.83    239.88 o 
   0   8   9     2183.07     2265.54    463.46 o 
   2   8   9     9251.14     9781.39   1031.52 o 
   4   8   9    15055.84    14825.07   1369.72 o 
   6   8   9    11580.91    10754.39   1162.27 o 
   8   8   9     6398.21     6702.10    870.44 o 
  10   8   9      655.45     1085.68    413.08 o 
  12   8   9      496.68     1176.43    556.04 o 
 -11   9   9    14934.78    13998.61   1839.73 o 
  -9   9   9    26735.87    24850.91   2650.11 o 
  -7   9   9    31388.15    31183.92   3421.66 o 
  -5   9   9    14004.31    13726.21   1552.70 o 
  -3   9   9      135.73       19.24    250.49 o 
  -1   9   9     1698.09     2356.12    497.97 o 
   1   9   9    13399.59    13657.48   1813.20 o 
   3   9   9    29321.01    26292.46   2638.70 o 
   5   9   9    24057.20    21892.91   2171.93 o 
   7   9   9    16549.95    15533.45   1547.99 o 
   9   9   9     5281.36     6193.98   1017.96 o 
  11   9   9      501.15      799.25    376.85 o 
  -8  10   9    11720.38     9981.42   1382.24 o 
  -6  10   9     7257.46     6678.92   1060.60 o 
  -4  10   9     1091.31     1737.39    625.55 o 
  -2  10   9      439.32      135.53    299.64 o 
   0  10   9     4437.98     3793.23    710.23 o 
   2  10   9     8892.56     8539.68   1202.43 o 
   4  10   9    11777.83    11120.86   1434.52 o 
   6  10   9    10202.94     9933.72   1392.57 o 
  -1  11   9       22.11      235.49    465.16 o 
 -20   0  10      792.80     1310.58    798.16 o 
 -18   0  10     4476.92     4515.68    704.36 o 
 -16   0  10    17166.84    19404.21   2285.35 o 
 -14   0  10    38583.44    42029.63   3235.56 o 
 -12   0  10    43164.87    42213.75   2953.26 o 
 -10   0  10    16134.73    18349.26   1240.04 o 
  -8   0  10    37794.90    33384.62   3147.13 o 
  -6   0  10      319.67      436.72    154.35 o 
  -4   0  10    58430.62    54533.43   7435.14 o 
  -2   0  10    91952.13    90988.78   6618.93 o 
   0   0  10   107954.84   110552.55   6844.56 o 
   2   0  10    71863.96    75431.48   3879.84 o 
   4   0  10    29856.03    32092.35   1664.46 o 
   6   0  10     3857.48     4381.40    298.42 o 
   8   0  10      284.80      736.57    245.68 o 
  10   0  10    34002.82    33585.64   1731.05 o 
  12   0  10    51997.11    54254.09   5231.11 o 
  14   0  10    33407.46    32771.94   3456.12 o 
  16   0  10    20760.74    23177.11   2728.97 o 
  18   0  10     2280.02     3170.39   1450.49 o 
 -19   1  10        1.12      215.93    323.44 o 
 -17   1  10     2288.82     2443.36    435.24 o 
 -15   1  10    10017.77     9491.42    795.99 o 
 -13   1  10     6527.61     7290.01    523.32 o 
 -11   1  10     9508.01     9254.59    542.70 o 
  -9   1  10    13794.89    12905.19    608.12 o 
  -7   1  10      654.79     1286.51    183.48 o 
  -5   1  10     3295.84     3190.87    257.68 o 
  -3   1  10    24514.37    23382.65   1693.72 o 
  -1   1  10    31250.44    30786.36   1204.59 o 
   1   1  10    41508.82    42913.67   1616.78 o 
   3   1  10     5388.95     5416.67    312.94 o 
   5   1  10      455.09      637.47    120.87 o 
   7   1  10      808.26     1064.36    106.38 o 
   9   1  10    10736.57    11162.49    436.31 o 
  11   1  10    25485.33    24141.07   1063.67 o 
  13   1  10    18954.49    19811.99   1540.85 o 
  15   1  10    10977.90    11596.36    988.25 o 
  17   1  10     3453.42     4508.81    599.76 o 
 -20   2  10       63.52     -257.72    565.34 o 
 -18   2  10       11.23      183.63    309.13 o 
 -16   2  10      142.42      190.21    142.25 o 
 -14   2  10      393.73      164.01    169.24 o 
 -12   2  10       44.46      436.92    240.37 o 
 -10   2  10      489.39      923.65    138.30 o 
  -8   2  10       63.29      298.81     98.57 o 
  -6   2  10      250.22      368.93    103.11 o 
  -4   2  10     1189.14     1487.33    237.36 o 
  -2   2  10      880.04      988.15    144.15 o 
   0   2  10     1277.43     2020.24    228.52 o 
   2   2  10     1245.03     1473.14    129.30 o 
   4   2  10      561.79      772.21    132.51 o 
   6   2  10       95.75      -11.95     74.44 o 
   8   2  10      822.57     1116.81    145.78 o 
  10   2  10     1909.44     1821.77    184.84 o 
  12   2  10     1034.41     1296.87    285.97 o 
  14   2  10      580.11      527.90    233.75 o 
  16   2  10      336.34       65.31    227.83 o 
  18   2  10       44.00       77.73    246.28 o 
 -19   3  10       60.61      328.78    580.92 o 
 -17   3  10     4324.51     3866.37    541.81 o 
 -15   3  10    11123.25    10945.18    987.80 o 
 -13   3  10    19121.11    19828.40   1479.36 o 
 -11   3  10    13051.11    13690.73   1061.21 o 
  -9   3  10    10447.14    10936.71    866.95 o 
  -7   3  10     3486.91     3600.80    402.93 o 
  -5   3  10    10406.28     9983.76    742.20 o 
  -3   3  10    39686.81    39713.40   1671.00 o 
  -1   3  10    52046.44    54750.71   2272.89 o 
   1   3  10    48208.51    55576.34   2413.54 o 
   3   3  10    19625.69    19808.76    786.29 o 
   5   3  10      848.24     1128.64    125.95 o 
   7   3  10        4.57      274.41    158.83 o 
   9   3  10     9629.80     9347.90    782.17 o 
  11   3  10    43749.02    41168.78   2890.26 o 
  13   3  10    25069.04    22996.59   2449.67 o 
  15   3  10    17195.38    17483.12   1494.14 o 
  17   3  10     5134.08     5706.97    761.00 o 
 -18   4  10     2852.58     3163.09    726.91 o 
 -16   4  10    14306.07    13115.80   1539.13 o 
 -14   4  10    31061.74    32282.25   2443.36 o 
 -12   4  10    26560.10    27413.27   1878.19 o 
 -10   4  10    23301.17    22423.67   1430.31 o 
  -8   4  10    22149.25    22350.61   1627.37 o 
  -6   4  10      261.02      430.90    241.27 o 
  -4   4  10    31820.68    31183.69   1921.11 o 
  -2   4  10    61065.50    63642.32   3926.25 o 
   0   4  10    78890.90    80382.00   4819.04 o 
   2   4  10    57772.52    59236.98   2538.06 o 
   4   4  10    15882.54    15844.40    691.46 o 
   6   4  10     7327.35     7583.16    495.42 o 
   8   4  10      458.65      605.28    117.29 o 
  10   4  10    22414.61    21693.17   1549.81 o 
  12   4  10    33750.52    31968.12   3785.99 o 
  14   4  10    25766.88    22945.93   2195.96 o 
  16   4  10    13974.68    13563.62   1254.98 o 
 -17   5  10      779.95     1056.98    557.71 o 
 -15   5  10     2515.67     2832.01    495.86 o 
 -13   5  10     2283.61     2181.28    405.30 o 
 -11   5  10     3117.34     2872.57    413.93 o 
  -9   5  10     6477.10     6522.65    741.65 o 
  -7   5  10     1591.02     1388.27    433.59 o 
  -5   5  10      458.67      886.39    289.83 o 
  -3   5  10     2933.97     3008.73    404.99 o 
  -1   5  10    10230.46    10144.22    810.65 o 
   1   5  10     8353.75     8804.28    784.07 o 
   3   5  10     1446.92     1849.43    401.09 o 
   5   5  10      742.23      674.02    146.58 o 
   7   5  10      181.32      532.98    260.90 o 
   9   5  10     1351.59     1956.27    223.87 o 
  11   5  10     6226.44     6933.59    988.08 o 
  13   5  10     5249.72     5916.62    746.78 o 
  15   5  10     3315.24     3264.51    543.79 o 
 -16   6  10      729.36     1218.77    449.00 o 
 -14   6  10     1966.94     2310.47    508.14 o 
 -12   6  10     1636.27     2116.81    477.50 o 
 -10   6  10      444.65      593.84    325.28 o 
  -8   6  10      239.46      145.68    250.62 o 
  -6   6  10     1353.54     1234.78    350.45 o 
  -4   6  10     5566.39     5761.94    617.74 o 
  -2   6  10     4638.05     4737.32    577.39 o 
   0   6  10     7534.94     6733.81    835.41 o 
   2   6  10     3532.50     3001.89    372.23 o 
   4   6  10      108.87      309.97    210.06 o 
   6   6  10      223.23      427.02    297.90 o 
   8   6  10     2281.63     2428.01    386.35 o 
  10   6  10     7660.88     8025.42    954.21 o 
  12   6  10     6782.61     6885.86    997.24 o 
  14   6  10     2569.15     2286.15    544.05 o 
 -15   7  10    11889.61    11826.43   2159.11 o 
 -13   7  10    18001.18    17627.56   1707.11 o 
 -11   7  10    14374.17    13550.58   1337.84 o 
  -9   7  10     9081.31     8314.34    961.71 o 
  -7   7  10     2415.84     2375.34    493.81 o 
  -5   7  10     5059.55     4301.73    576.56 o 
  -3   7  10    30226.79    27700.57   3818.34 o 
  -1   7  10    36354.13    33778.99   4058.31 o 
   1   7  10    37262.15    34304.26   4435.93 o 
   3   7  10    20406.85    17884.67   1449.99 o 
   5   7  10     2080.75     2022.49    373.92 o 
   7   7  10       55.46      -12.53    251.44 o 
   9   7  10     7471.71     8269.89    908.47 o 
  11   7  10    23694.25    25429.06   2678.70 o 
  13   7  10    19091.63    24170.72   3731.10 o 
 -12   8  10    12704.89    11026.43   1461.48 o 
 -10   8  10    14263.73    11087.79   1324.62 o 
  -8   8  10    10990.78     9053.02   1133.72 o 
  -6   8  10       71.64      -68.53    216.60 o 
  -4   8  10     6356.62     6310.77    887.49 o 
  -2   8  10    18687.45    17934.13   1764.83 o 
   0   8  10    33759.55    32956.30   3550.19 o 
   2   8  10    20610.50    18443.81   1606.02 o 
   4   8  10     8510.20     8769.38    988.10 o 
   6   8  10     4091.64     4960.78    621.48 o 
   8   8  10       81.71      339.20    245.10 o 
  10   8  10     6152.53     7174.91   1148.45 o 
  12   8  10    12611.21    15107.40   2173.94 o 
 -11   9  10      424.99     1284.72    532.28 o 
  -9   9  10     1020.15      982.43    425.16 o 
  -7   9  10      967.54     1352.33    458.19 o 
  -5   9  10      329.07      306.82    549.93 o 
  -3   9  10       23.54      -29.76    272.86 o 
  -1   9  10      349.91      307.13    337.07 o 
   1   9  10      141.66      110.71    272.31 o 
   3   9  10      168.51     -171.93    279.30 o 
   5   9  10      240.20      429.55    346.58 o 
   7   9  10      210.85      356.68    336.54 o 
   9   9  10        1.72     -176.02    397.98 o 
  -6  10  10      344.89      -73.39    263.55 o 
  -4  10  10     4747.81     4659.58   1015.23 o 
  -2  10  10     6274.17     5930.27   1137.03 o 
   0  10  10     6393.16     6003.56    926.22 o 
   2  10  10     4702.53     4269.71    793.68 o 
   4  10  10      509.94     1044.84    506.82 o 
 -19   1  11    11197.56    11072.20   3474.95 o 
 -17   1  11    25567.81    23035.99   1559.95 o 
 -15   1  11    25696.00    26532.48   2046.39 o 
 -13   1  11     8309.42     8432.43    624.83 o 
 -11   1  11      994.62     1388.75    173.10 o 
  -9   1  11     1450.04     1709.64    201.81 o 
  -7   1  11    19197.10    18511.86    902.80 o 
  -5   1  11    51472.95    47576.37   2307.25 o 
  -3   1  11    70979.43    64184.77   4471.61 o 
  -1   1  11    64986.34    66361.80   2883.91 o 
   1   1  11    21180.51    21211.60    889.81 o 
   3   1  11       13.69      159.34     89.43 o 
   5   1  11     6704.61     7270.28    363.54 o 
   7   1  11    11405.08    11813.40    508.00 o 
   9   1  11    26255.30    27255.94   1104.40 o 
  11   1  11    22584.45    22392.19   1554.82 o 
  13   1  11    10671.86    11157.00    912.97 o 
  15   1  11     3048.59     3589.42    580.50 o 
  17   1  11     1594.48     2693.49    608.73 o 
 -18   2  11    20751.57    18099.42   1988.11 o 
 -16   2  11    36712.56    31298.54   2419.02 o 
 -14   2  11    30518.48    28587.72   2106.94 o 
 -12   2  11     2054.38     2293.17    254.45 o 
 -10   2  11      112.89      -58.51    147.93 o 
  -8   2  11     4052.94     4060.84    287.58 o 
  -6   2  11    47003.14    49961.86   2197.98 o 
  -4   2  11    77568.32    77058.46   3313.12 o 
  -2   2  11    82033.82    82433.36   3618.33 o 
   0   2  11    57432.18    52836.96   2221.02 o 
   2   2  11      257.34      362.86    112.16 o 
   4   2  11    11186.42    12633.16    572.93 o 
   6   2  11    10535.16    10981.78    542.05 o 
   8   2  11    43743.15    41935.88   2003.97 o 
  10   2  11    43621.39    45646.13   2282.04 o 
  12   2  11    19385.38    18989.72   1421.72 o 
  14   2  11     8110.99     8146.16    802.37 o 
  16   2  11        0.13      141.53    225.39 o 
 -17   3  11    13172.53    10156.50    968.67 o 
 -15   3  11    10595.53     9885.54   1213.09 o 
 -13   3  11     3560.06     3620.22    515.09 o 
 -11   3  11     1115.17     1101.16    270.53 o 
  -9   3  11      580.26     1009.50    244.00 o 
  -7   3  11     6088.14     6225.05    565.87 o 
  -5   3  11    19470.76    20745.96   1447.45 o 
  -3   3  11    33845.25    35463.55   2281.25 o 
  -1   3  11    31817.20    34378.55   1547.05 o 
   1   3  11     7775.96     8562.25    471.79 o 
   3   3  11       93.80       75.84     94.34 o 
   5   3  11     2545.52     2932.82    215.57 o 
   7   3  11     6150.50     6525.21    352.37 o 
   9   3  11     9459.46    10423.14    721.95 o 
  11   3  11    10962.21     9913.69    987.97 o 
  13   3  11     7314.50     6914.19    681.24 o 
  15   3  11     1905.83     2066.66    406.17 o 
  17   3  11      650.66     1142.20    501.19 o 
 -16   4  11     3468.60     3644.65    530.01 o 
 -14   4  11     2457.49     2662.87    511.18 o 
 -12   4  11      816.41      974.93    317.35 o 
 -10   4  11      449.63      425.13    241.70 o 
  -8   4  11     1482.90     1620.43    409.95 o 
  -6   4  11     7295.80     7764.48    611.08 o 
  -4   4  11    12286.14    12545.67    960.52 o 
  -2   4  11     8719.69     8408.38    764.13 o 
   0   4  11     6578.69     6942.31    657.95 o 
   2   4  11      908.79      799.15    157.76 o 
   4   4  11       27.01      307.04    160.46 o 
   6   4  11     1263.50     1640.12    256.65 o 
   8   4  11     2786.65     2866.98    360.67 o 
  10   4  11     3246.61     3346.83    504.33 o 
  12   4  11     1376.40     1683.64    371.16 o 
  14   4  11      869.99      616.72    308.80 o 
  16   4  11        6.28      -61.14    281.10 o 
 -17   5  11    21766.99    23049.76   2815.00 o 
 -15   5  11    27273.06    26170.44   2602.56 o 
 -13   5  11     8196.84     8912.52   1018.68 o 
 -11   5  11      542.70      803.90    247.88 o 
  -9   5  11      759.99     1616.57    332.99 o 
  -7   5  11    21526.51    21124.97   1771.91 o 
  -5   5  11    47236.58    46936.64   3502.40 o 
  -3   5  11    58617.29    59963.33   4071.86 o 
  -1   5  11    51948.37    51595.58   3603.57 o 
   1   5  11    19400.18    19258.35   1311.22 o 
   3   5  11      613.76      569.65    228.96 o 
   5   5  11     7151.86     6839.90    580.16 o 
   7   5  11    11683.49    11274.61    868.71 o 
   9   5  11    31220.87    30769.75   1886.77 o 
  11   5  11    21981.34    21688.82   1989.15 o 
  13   5  11     8349.10     9444.21   1166.77 o 
  15   5  11     1971.45     2473.03    602.05 o 
 -14   6  11    12797.14    12505.69   1416.12 o 
 -12   6  11     2792.78     2773.31    565.16 o 
 -10   6  11       64.20      136.11    253.03 o 
  -8   6  11     2472.75     3060.49    545.12 o 
  -6   6  11    18305.29    20221.69   1833.23 o 
  -4   6  11    35630.92    36687.02   3136.23 o 
  -2   6  11    40388.52    41616.91   3234.65 o 
   0   6  11    21422.09    19811.13   1529.70 o 
   2   6  11      125.01      249.16    226.29 o 
   4   6  11     3318.19     4093.13    574.22 o 
   6   6  11    10146.81     9510.36    840.03 o 
   8   6  11    22075.16    23373.62   2979.15 o 
  10   6  11    21211.12    21874.51   2239.97 o 
  12   6  11    12237.08    16590.11   2520.02 o 
  14   6  11     5109.16     7866.01   1943.96 o 
 -13   7  11      364.34      665.64    339.94 o 
 -11   7  11      441.62      506.90    370.62 o 
  -9   7  11      130.47      285.89    395.83 o 
  -7   7  11      566.90      979.71    326.93 o 
  -5   7  11     1419.49     1235.17    361.82 o 
  -3   7  11     4018.64     4104.47    595.63 o 
  -1   7  11     4893.38     4411.62    590.89 o 
   1   7  11     1577.07     1410.06    328.82 o 
   3   7  11       11.86      135.54    254.18 o 
   5   7  11      176.40      436.09    272.07 o 
   7   7  11      593.13      692.39    340.02 o 
   9   7  11     1306.78     1689.44    518.48 o 
  11   7  11     2019.86     1528.05    565.59 o 
 -12   8  11      577.06      775.88    447.70 o 
 -10   8  11      119.75       25.42    323.55 o 
  -8   8  11     2668.35     2182.69    512.50 o 
  -6   8  11    13528.40    11650.28   1436.63 o 
  -4   8  11    16274.79    16042.98   1665.69 o 
  -2   8  11    12697.89    11517.31   1485.58 o 
   0   8  11    10741.87     9541.34   1038.92 o 
   2   8  11     1327.68     1752.11    401.50 o 
   4   8  11      432.96      815.56    290.15 o 
   6   8  11     1755.08     1968.44    619.43 o 
   8   8  11     5718.19     6971.73   1179.38 o 
  10   8  11     6588.00     6965.66   1197.89 o 
  -9   9  11      735.71      295.67    354.11 o 
  -7   9  11     8609.53     7799.15   1812.92 o 
  -5   9  11    19426.26    16722.83   2078.09 o 
  -3   9  11    26584.15    23351.83   2608.91 o 
  -1   9  11    19736.34    17747.62   3426.70 o 
   1   9  11     5292.56     5416.47    791.71 o 
   3   9  11      258.35      101.44    250.72 o 
   5   9  11     4350.02     3718.57    721.20 o 
   7   9  11     9750.34     8272.93   1258.25 o 
  -2  10  11     9332.80     7653.65   1232.90 o 
   0  10  11     4981.83     6068.35   1195.30 o 
 -16   0  12    12464.57    13130.16   1457.85 o 
 -14   0  12        6.18      293.55    353.07 o 
 -12   0  12     8919.99    10942.80    982.11 o 
 -10   0  12    29511.82    27052.29   1836.34 o 
  -8   0  12    41029.20    37839.04   2648.31 o 
  -6   0  12    37141.95    37624.43   5734.00 o 
  -4   0  12    17065.68    17973.78   2894.00 o 
  -2   0  12    19262.54    17742.30   1292.78 o 
   0   0  12      874.75     1222.03    314.93 o 
   2   0  12    59335.91    60680.99   3798.36 o 
   4   0  12    40187.66    42140.91   2506.52 o 
   6   0  12    48843.72    54686.86   3411.81 o 
   8   0  12    32556.36    36010.80   2187.18 o 
  10   0  12     5136.00     4880.84    411.46 o 
  12   0  12      290.40      121.96    401.43 o 
  14   0  12      812.52      926.91    452.16 o 
  16   0  12    14171.33    15671.70   2192.35 o 
 -17   1  12     6289.44     6519.84   1644.30 o 
 -15   1  12     3068.81     2777.70    391.92 o 
 -13   1  12     1402.14     1196.93    227.11 o 
 -11   1  12     6005.48     5827.53    699.01 o 
  -9   1  12     8800.45     8448.55    503.16 o 
  -7   1  12    11268.91    10280.40    551.14 o 
  -5   1  12     7866.38     7059.94    896.05 o 
  -3   1  12     5646.72     5966.18    503.59 o 
  -1   1  12       53.58      -95.01    101.15 o 
   1   1  12     5175.13     6047.39    359.23 o 
   3   1  12    25400.78    25425.48   1157.16 o 
   5   1  12    23802.71    25582.44   1138.20 o 
   7   1  12    11743.28    12634.39    629.11 o 
   9   1  12     4133.89     4100.68    285.16 o 
  11   1  12       78.40      155.95    146.89 o 
  13   1  12       43.24       87.25    244.15 o 
  15   1  12     4589.00     4549.56    678.53 o 
 -18   2  12       35.25      256.95    314.82 o 
 -16   2  12      240.99      266.80    272.17 o 
 -14   2  12       99.42      516.84    257.99 o 
 -12   2  12      481.03      482.02    250.55 o 
 -10   2  12       49.97      142.24    264.50 o 
  -8   2  12      166.11      461.36    177.82 o 
  -6   2  12      211.29      514.46    269.64 o 
  -4   2  12       91.87      309.52    132.74 o 
  -2   2  12      330.04      331.52    137.27 o 
   0   2  12      308.19      467.63    197.81 o 
   2   2  12      708.22      937.62    218.74 o 
   4   2  12     1957.62     1790.37    184.89 o 
   6   2  12      193.51      280.82    131.77 o 
   8   2  12      651.12      783.82    165.79 o 
  10   2  12       18.31      160.40    121.76 o 
  12   2  12       32.36       14.85    183.20 o 
  14   2  12      204.18      377.34    276.67 o 
  16   2  12      604.70      651.53    359.16 o 
 -17   3  12    10434.12     8831.16   1022.49 o 
 -15   3  12     1793.44     2176.49    462.91 o 
 -13   3  12     1250.58     1681.64    399.82 o 
 -11   3  12     7913.81     8339.05    962.80 o 
  -9   3  12    16384.83    17643.93   1358.22 o 
  -7   3  12    20063.55    21086.56   1510.74 o 
  -5   3  12    10029.63    11476.02    990.88 o 
  -3   3  12     5281.17     6155.75    637.14 o 
  -1   3  12      345.22      279.49    137.00 o 
   1   3  12    15992.43    16667.68    907.36 o 
   3   3  12    32984.71    33681.29   1641.37 o 
   5   3  12    30904.78    33551.97   1608.74 o 
   7   3  12    21783.55    22435.41   1266.55 o 
   9   3  12     6358.04     5581.52    667.05 o 
  11   3  12      263.19      379.60    209.70 o 
  13   3  12      428.58      679.57    344.80 o 
  15   3  12     4856.11     6459.20    942.36 o 
 -16   4  12     9697.46     8898.28   1125.07 o 
 -14   4  12       53.59       59.57    207.56 o 
 -12   4  12     8714.52     9115.96   1016.42 o 
 -10   4  12    19913.36    19774.22   1594.83 o 
  -8   4  12    33673.24    34131.06   2449.00 o 
  -6   4  12    27749.44    29927.60   2196.84 o 
  -4   4  12    18853.98    19052.54   1497.65 o 
  -2   4  12    11246.46    11691.81    972.24 o 
   0   4  12      434.93     1415.76    309.02 o 
   2   4  12    31321.98    35178.01   2368.83 o 
   4   4  12    36330.35    39668.77   2100.16 o 
   6   4  12    31351.21    34583.41   1804.10 o 
   8   4  12    25479.21    28405.27   2189.22 o 
  10   4  12     3749.30     3869.06    414.46 o 
  12   4  12      569.06     1072.95    358.39 o 
  14   4  12      830.38     1085.54    580.35 o 
 -15   5  12      514.50      354.09    278.07 o 
 -13   5  12       83.86      510.82    297.66 o 
 -11   5  12     2357.81     2608.86    582.55 o 
  -9   5  12     3102.31     3274.55    490.83 o 
  -7   5  12     3193.26     3177.04    495.00 o 
  -5   5  12     3489.76     2840.34    395.13 o 
  -3   5  12     3223.18     3313.44    450.32 o 
  -1   5  12      242.50     -151.94    234.92 o 
   1   5  12     1453.81     1424.08    320.57 o 
   3   5  12     4249.98     4493.92    525.86 o 
   5   5  12     7715.77     8206.25    716.79 o 
   7   5  12     3735.86     4334.18    644.67 o 
   9   5  12      781.48      769.51    279.50 o 
  11   5  12      226.14      131.27    394.30 o 
  13   5  12        6.82     -282.83    360.06 o 
 -14   6  12      118.89      195.48    635.21 o 
 -12   6  12      991.76     1563.83    481.88 o 
 -10   6  12     1275.48     1010.54    365.44 o 
  -8   6  12     1037.65      920.77    325.98 o 
  -6   6  12     2313.82     2425.88    521.69 o 
  -4   6  12      136.59      195.73    219.98 o 
  -2   6  12      186.62      473.02    293.45 o 
   0   6  12     1720.89     2112.89    382.27 o 
   2   6  12     5703.39     5829.54    694.73 o 
   4   6  12     4909.64     4679.32    558.58 o 
   6   6  12     3564.17     3089.05    408.24 o 
   8   6  12     1995.41     2065.00    569.50 o 
  10   6  12       42.81      517.93    377.08 o 
  12   6  12      315.60      -17.55    382.26 o 
 -11   7  12     5542.09     6299.02   1005.02 o 
  -9   7  12    17889.02    18151.57   1753.74 o 
  -7   7  12    19391.12    20401.63   1968.25 o 
  -5   7  12    10247.78    10523.40   1338.90 o 
  -3   7  12     6034.04    11480.52   3244.69 o 
  -1   7  12      229.33      468.70    312.48 o 
   1   7  12     8808.72     8967.04   1104.99 o 
   3   7  12    23491.79    24178.58   2117.97 o 
   5   7  12    21786.62    22525.82   1957.69 o 
   7   7  12    17542.46    17910.78   2047.64 o 
   9   7  12     6925.93     8229.00   1289.35 o 
  11   7  12      400.00       38.86    449.54 o 
 -10   8  12     9818.66     9581.39   1451.18 o 
  -8   8  12    13505.31    14188.54   1694.29 o 
  -6   8  12    15692.48    13244.74   1749.49 o 
  -4   8  12    10485.55     9698.70   1303.29 o 
  -2   8  12     5459.99     5330.29    862.54 o 
   0   8  12       69.46     -225.28    293.22 o 
   2   8  12     7650.59     7318.39    909.82 o 
   4   8  12    13458.12    13311.57   1420.73 o 
   6   8  12    14524.22    15754.91   1793.90 o 
   8   8  12     8818.81    10133.49   1527.32 o 
  -5   9  12      395.08       74.61    363.02 o 
  -3   9  12     1185.03      572.11    438.35 o 
  -1   9  12      310.32      465.08    401.72 o 
   1   9  12        2.32      175.09    405.93 o 
   3   9  12       74.21      326.32    312.30 o 
 -17   1  13      168.55     1006.64    686.67 o 
 -15   1  13     7325.00     7034.43    738.95 o 
 -13   1  13    24223.51    21996.89   1900.41 o 
 -11   1  13    30091.94    28155.77   1857.52 o 
  -9   1  13    26798.89    22109.07   3085.20 o 
  -7   1  13     6542.67     5661.09    743.84 o 
  -5   1  13       27.04      -67.60    100.52 o 
  -3   1  13     2612.52     3481.09    559.83 o 
  -1   1  13    17005.35    18054.83    941.59 o 
   1   1  13    39078.25    41176.88   2021.43 o 
   3   1  13    34070.21    35797.80   1659.04 o 
   5   1  13    21916.93    24279.19   1173.26 o 
   7   1  13     4099.14     3703.72    453.28 o 
   9   1  13     1533.05     1733.37    193.09 o 
  11   1  13     4319.72     4827.34    534.20 o 
  13   1  13     5118.03     5214.97    661.50 o 
  15   1  13     9058.96     9090.81    992.68 o 
 -16   2  13     2605.94     1908.27    453.29 o 
 -14   2  13    15615.67    15209.33   1422.49 o 
 -12   2  13    36848.15    33191.37   3321.75 o 
 -10   2  13    43474.87    39199.99   2742.89 o 
  -8   2  13    18296.79    17635.42   1302.35 o 
  -6   2  13      359.73      337.44    213.11 o 
  -4   2  13     2036.40     2511.45    324.43 o 
  -2   2  13    10073.52     9949.52    625.72 o 
   0   2  13    45067.89    49145.47   3028.27 o 
   2   2  13    56126.82    61141.67   3180.76 o 
   4   2  13    37188.05    39352.70   2057.75 o 
   6   2  13    13420.17    14160.87    707.74 o 
   8   2  13      360.58      973.35    277.68 o 
  10   2  13     9150.20     9778.03    862.61 o 
  12   2  13     8012.50     7004.08    713.84 o 
  14   2  13    16685.08    18109.64   2023.20 o 
 -15   3  13     2214.98     2738.18    537.45 o 
 -13   3  13    10056.29     9338.77   1048.13 o 
 -11   3  13    13586.82    13828.49   1307.17 o 
  -9   3  13    12721.27    13537.74   1124.28 o 
  -7   3  13     2839.32     2937.61    414.06 o 
  -5   3  13      104.42      403.64    247.14 o 
  -3   3  13      535.14      827.30    411.33 o 
  -1   3  13     5633.29     5915.46    586.17 o 
   1   3  13    16004.25    17759.95    998.98 o 
   3   3  13    16133.45    17223.67    924.20 o 
   5   3  13    10683.06    11536.01    669.91 o 
   7   3  13     2536.06     2554.16    278.36 o 
   9   3  13      376.34      960.59    269.77 o 
  11   3  13     1684.83     2413.42    573.92 o 
  13   3  13     2126.21     2724.31    648.09 o 
 -14   4  13     4178.16     3989.04    613.36 o 
 -12   4  13     4078.03     4999.94    708.76 o 
 -10   4  13     3948.42     4133.70    655.77 o 
  -8   4  13     2817.08     2740.56    452.29 o 
  -6   4  13      124.50      171.66    247.65 o 
  -4   4  13      505.26      444.03    220.86 o 
  -2   4  13     1379.56     1556.82    291.41 o 
   0   4  13     5329.06     6471.03    604.53 o 
   2   4  13     7848.96     8472.23    774.65 o 
   4   4  13     1799.44     2048.97    340.63 o 
   6   4  13     1820.32     2401.27    293.43 o 
   8   4  13      226.38      207.77    148.30 o 
  10   4  13      569.07      262.96    324.81 o 
  12   4  13      708.87      612.04    777.45 o 
 -13   5  13    20966.53    19504.66   1779.70 o 
 -11   5  13    29928.35    28978.25   2600.26 o 
  -9   5  13    23010.76    22491.26   1959.98 o 
  -7   5  13     6120.01     6489.65    763.64 o 
  -5   5  13       46.43      180.48    304.10 o 
  -3   5  13     3218.85     3848.78    572.23 o 
  -1   5  13    20852.00    19456.34   1421.78 o 
   1   5  13    34146.37    34765.55   2488.24 o 
   3   5  13    31248.11    33539.36   2544.25 o 
   5   5  13    20805.45    21643.12   1611.30 o 
   7   5  13     2188.84     2555.80    387.87 o 
   9   5  13     1821.52     2614.84    831.83 o 
  11   5  13     4688.25     5648.30   1083.43 o 
 -12   6  13    15229.87    15438.30   1709.87 o 
 -10   6  13    20959.04    19732.53   1819.33 o 
  -8   6  13    10065.26     8834.48    944.40 o 
  -6   6  13      329.85      469.34    265.45 o 
  -4   6  13      904.14      777.76    410.00 o 
  -2   6  13     4607.00     4727.25    616.38 o 
   0   6  13    20368.68    21761.06   1969.80 o 
   2   6  13    29886.06    29062.41   2325.45 o 
   4   6  13    16615.58    14419.48   1465.30 o 
   6   6  13     6749.47     6563.07    655.22 o 
   8   6  13       85.01      225.72    311.07 o 
  10   6  13     4217.51     4898.65   1143.59 o 
  -9   7  13     1452.72     1742.99    498.86 o 
  -7   7  13      481.37       65.89    279.84 o 
  -5   7  13      620.04      806.19    393.71 o 
  -3   7  13       51.70      341.72    332.93 o 
  -1   7  13      630.40      379.06    255.86 o 
   1   7  13      824.42      854.42    452.31 o 
   3   7  13     2428.04     2247.60    442.10 o 
   5   7  13     2754.70     2786.37    526.06 o 
   7   7  13      408.87      982.65    474.59 o 
   9   7  13        0.90      725.20    501.96 o 
  -6   8  13      327.14      421.27    359.12 o 
  -4   8  13      447.88      682.09    538.56 o 
  -2   8  13     3519.85     4119.97    691.99 o 
   0   8  13     9223.05     8556.19   1041.46 o 
   2   8  13     9327.48     9971.82   1152.25 o 
   4   8  13     4934.68     4947.91    736.59 o 
 -14   0  14    17435.76    18662.33   2612.81 o 
 -12   0  14    20153.76    18140.88   2042.55 o 
 -10   0  14     8852.37     8507.45   1211.74 o 
  -8   0  14      658.12      510.48    212.70 o 
  -6   0  14    13691.08    14324.45   1744.43 o 
  -4   0  14    28904.89    25488.02   2776.66 o 
  -2   0  14    27501.54    29456.52   2502.43 o 
   0   0  14    21809.33    25251.41   1806.55 o 
   2   0  14    12968.83    13167.13    994.83 o 
   4   0  14     2359.79     2865.64    413.06 o 
   6   0  14     2768.26     2802.67    415.30 o 
   8   0  14    26000.38    29068.18   2071.44 o 
  10   0  14    19400.23    20357.04   2380.75 o 
  12   0  14    13971.37    15372.21   2124.00 o 
 -15   1  14     4528.09     4726.59    854.49 o 
 -13   1  14     5948.19     4577.58    574.87 o 
 -11   1  14     5921.42     4897.96    583.66 o 
  -9   1  14      817.89      622.00    221.77 o 
  -7   1  14     4715.05     3026.56    755.29 o 
  -5   1  14     7699.26     7684.66    769.03 o 
  -3   1  14     7369.59     8619.95    626.63 o 
  -1   1  14    12569.58    11859.43    824.79 o 
   1   1  14     3587.38     4074.99    317.10 o 
   3   1  14     1133.97     1347.51    209.22 o 
   5   1  14       37.94      -71.29    123.08 o 
   7   1  14     6817.27     7761.31    522.18 o 
   9   1  14    13407.48    13831.96    937.54 o 
  11   1  14     8112.83     7901.27    868.93 o 
  13   1  14     3663.58     3684.33    755.37 o 
 -14   2  14      120.65      365.79    312.85 o 
 -12   2  14       89.52      464.21    235.88 o 
 -10   2  14      197.34     -142.86    203.16 o 
  -8   2  14       34.13     -198.73    198.73 o 
  -6   2  14      546.06      484.27    184.87 o 
  -4   2  14       35.44      413.91    199.79 o 
  -2   2  14      363.69      682.97    378.07 o 
   0   2  14      298.73      496.61    192.90 o 
   2   2  14       36.65     -129.79    144.98 o 
   4   2  14       73.74      455.83    205.70 o 
   6   2  14      275.15      642.61    261.20 o 
   8   2  14      507.37      700.49    180.01 o 
  10   2  14      806.58      907.46    352.72 o 
  12   2  14       71.98      134.74    332.62 o 
 -13   3  14     9631.71     9922.68   1141.39 o 
 -11   3  14     6990.95     5427.24    634.07 o 
  -9   3  14      556.69      774.45    259.67 o 
  -7   3  14     3807.83     3861.06    537.80 o 
  -5   3  14    12904.88    12305.82   1053.41 o 
  -3   3  14    14047.58    15086.30   1173.38 o 
  -1   3  14    14447.58    16126.08   1324.91 o 
   1   3  14     7124.39     7782.44    673.20 o 
   3   3  14     1079.97     1382.96    259.31 o 
   5   3  14       80.54       51.51    146.85 o 
   7   3  14    11561.15    11527.64    724.02 o 
   9   3  14    18139.73    20646.73   1604.78 o 
  11   3  14    10516.16    12279.99   1434.63 o 
 -12   4  14    14583.75    13932.80   1483.01 o 
 -10   4  14     7232.54     7183.94    828.95 o 
  -8   4  14      546.98     1150.21    377.99 o 
  -6   4  14    12091.21    11216.48   1024.29 o 
  -4   4  14    17888.60    18281.63   1621.53 o 
  -2   4  14    25182.46    26484.12   1991.11 o 
   0   4  14    17508.32    19370.46   1524.23 o 
   2   4  14     9567.24     8912.38    812.19 o 
   4   4  14     2436.78     3166.83    479.57 o 
   6   4  14     2111.41     2243.50    408.16 o 
   8   4  14    16084.78    18101.87   1742.72 o 
  10   4  14    16390.68    22001.15   3239.57 o 
 -11   5  14     2618.43     2497.16    572.84 o 
  -9   5  14       61.52     -226.16    276.32 o 
  -7   5  14      950.70      402.87    276.99 o 
  -5   5  14     2759.51     2725.21    489.53 o 
  -3   5  14     3109.85     2603.64    454.10 o 
  -1   5  14     3246.87     3233.17    556.89 o 
   1   5  14     2233.94     1959.84    378.65 o 
   3   5  14      724.96      617.78    276.67 o 
   5   5  14       35.35      472.36    226.53 o 
   7   5  14     1734.22     2230.77    581.82 o 
   9   5  14     3047.39     3721.17    873.78 o 
 -10   6  14      468.66      626.24    402.95 o 
  -8   6  14      247.27      310.58    297.82 o 
  -6   6  14     1466.79     1319.59    573.15 o 
  -4   6  14     1414.34     2356.58    551.82 o 
  -2   6  14     1227.73     1739.85    465.91 o 
   0   6  14     1950.63     1923.48    552.08 o 
   2   6  14       35.41       58.87    203.13 o 
   4   6  14      455.44      414.87    235.22 o 
   6   6  14     1121.20     1264.75    318.31 o 
   8   6  14     3503.45     2174.49    494.77 o 
  -7   7  14     3272.74     3870.12    781.37 o 
  -5   7  14     9500.53     9181.93   1065.76 o 
  -3   7  14    14434.84    13631.10   1429.06 o 
  -1   7  14    13943.08    14063.58   1498.73 o 
   1   7  14     5961.70     5599.32    800.17 o 
   3   7  14     2061.21     2632.19    540.94 o 
   5   7  14      161.51       62.55    251.84 o 
  -2   8  14    10728.49    11067.94   1423.54 o 
   0   8  14    10245.88     8430.37   1163.40 o 
 -13   1  15       15.17      -48.16    405.97 o 
 -11   1  15     1469.15     1409.24    346.35 o 
  -9   1  15    11360.62    10374.09   1429.26 o 
  -7   1  15    26251.57    24582.89   2540.10 o 
  -5   1  15    23324.69    22322.32   2052.72 o 
  -3   1  15    14520.09    15335.87   1140.21 o 
  -1   1  15     2267.67     2932.80    371.63 o 
   1   1  15      807.15     1325.39    229.42 o 
   3   1  15     2589.03     3214.73    379.17 o 
   5   1  15     9629.76    10951.33    702.69 o 
   7   1  15    18502.71    20099.82   1267.65 o 
   9   1  15    10244.49    12785.42   1514.85 o 
  11   1  15     3906.26     3878.59    700.29 o 
 -12   2  15       99.05      676.47    407.12 o 
 -10   2  15     6310.98     5853.08    691.42 o 
  -8   2  15    26677.75    23218.75   2517.35 o 
  -6   2  15    35702.68    32640.27   2427.38 o 
  -4   2  15    27705.26    27283.63   2148.31 o 
  -2   2  15     7178.00     7771.26    705.59 o 
   0   2  15      124.28      279.57    226.13 o 
   2   2  15     3939.51     4066.43    489.49 o 
   4   2  15     9897.18     9986.96    621.60 o 
   6   2  15    24522.53    25549.37   1512.06 o 
   8   2  15    25223.14    25950.92   1938.62 o 
  10   2  15    10399.14    10132.65   1278.89 o 
 -13   3  15      390.11      215.75    335.00 o 
 -11   3  15      133.87      299.31    230.36 o 
  -9   3  15     3715.55     3428.86    595.73 o 
  -7   3  15    10125.56     9916.71   1091.35 o 
  -5   3  15    10765.01    11157.11   1123.04 o 
  -3   3  15     7685.49     7637.25    762.45 o 
  -1   3  15      964.51     1274.31    359.64 o 
   1   3  15       36.78      624.46    556.42 o 
   3   3  15      425.45      651.42    241.44 o 
   5   3  15     4209.69     5191.55    581.91 o 
   7   3  15     7227.56     7032.65    651.67 o 
   9   3  15     4764.55     5870.54   1333.73 o 
 -10   4  15     1768.68     2030.75    512.60 o 
  -8   4  15     4147.60     5358.83    828.96 o 
  -6   4  15     3543.96     4097.49    537.92 o 
  -4   4  15     2660.17     2509.96    503.96 o 
  -2   4  15     1172.45     1682.98    368.01 o 
   0   4  15       13.73      107.73    215.02 o 
   2   4  15      228.83      227.42    224.01 o 
   4   4  15     1267.65     1755.26    337.05 o 
   6   4  15     2632.53     3412.60    466.11 o 
   8   4  15     1766.61     1803.85    486.74 o 
  -9   5  15    11314.81    10683.17   1298.53 o 
  -7   5  15    25358.46    26397.45   2534.25 o 
  -5   5  15    21941.88    22271.62   2170.74 o 
  -3   5  15    11570.05    11865.43   1202.80 o 
  -1   5  15     2640.74     2936.73    574.64 o 
   1   5  15     1136.74     1857.86    438.28 o 
   3   5  15     4508.43     4543.70    536.55 o 
   5   5  15     9866.37    10211.90    966.78 o 
   7   5  15    18518.40    23516.66   3136.18 o 
  -8   6  15    11400.79    11846.11   1328.71 o 
  -6   6  15    15322.59    14764.25   1639.81 o 
  -4   6  15    15592.12    14120.89   1698.24 o 
  -2   6  15     4025.62     4197.48    790.21 o 
   0   6  15      155.48      -26.10    280.01 o 
   2   6  15     1053.39     1143.61    359.53 o 
   4   6  15     5440.89     6043.39    850.54 o 
  -3   7  15      946.68     1418.29    452.21 o 
  -1   7  15      551.76      856.37    355.71 o 
   1   7  15      187.43     -172.29    305.14 o 
 -12   0  16     5760.01      144.34    292.84 o 
 -10   0  16    15701.95    14842.61   2326.64 o 
  -8   0  16    17534.34    15796.60   1974.22 o 
  -6   0  16    11330.00    12302.87   1545.06 o 
  -4   0  16     3815.63     4051.81    755.00 o 
  -2   0  16     2469.69     2332.99    452.88 o 
   0   0  16    15150.87    16510.26   2051.35 o 
   2   0  16    15354.94    19064.55   2215.40 o 
   4   0  16    13812.27    16109.52   1698.66 o 
   6   0  16    10419.79    11234.45   1321.54 o 
   8   0  16     3141.31     1590.51    657.19 o 
 -11   1  16     3667.09     3234.60    729.05 o 
  -9   1  16     4334.84     3975.29    738.06 o 
  -7   1  16     6087.62     6017.28    948.90 o 
  -5   1  16     2657.29     2777.67    458.31 o 
  -3   1  16       59.26      444.17    278.89 o 
  -1   1  16     4633.20     5411.13    707.61 o 
   1   1  16     6754.09     6853.29    654.37 o 
   3   1  16     5716.65     6627.01    604.44 o 
   5   1  16     5897.11     6157.62    515.88 o 
   7   1  16     1601.50     1713.82    473.37 o 
   9   1  16      157.71      417.90    765.55 o 
 -10   2  16       73.60       89.40    376.92 o 
  -8   2  16      154.20      178.00    238.41 o 
  -6   2  16      127.85      158.63    199.76 o 
  -4   2  16        2.39     -243.92    243.92 o 
  -2   2  16      108.20      341.87    256.82 o 
   0   2  16      282.43      683.34    244.12 o 
   2   2  16      119.10       -7.66    151.30 o 
   4   2  16      314.39      208.62    206.09 o 
   6   2  16       95.50      276.04    201.30 o 
   8   2  16       17.55     -336.80    364.05 o 
  -9   3  16     9880.04     9671.07   1101.27 o 
  -7   3  16     6801.32     6403.80    722.22 o 
  -5   3  16     3108.93     2246.68    604.68 o 
  -3   3  16       13.09      242.20    246.37 o 
  -1   3  16     6180.47     6648.42    767.53 o 
   1   3  16    11259.21    12662.44   1207.55 o 
   3   3  16     8253.65     8300.47    885.55 o 
   5   3  16     7315.17     7788.18    809.94 o 
   7   3  16     3528.03     3287.15    609.73 o 
  -8   4  16    12933.17    11837.27   1205.68 o 
  -6   4  16    10023.73     9687.37   1071.72 o 
  -4   4  16     2271.99     2603.05    464.30 o 
  -2   4  16     1777.42     1789.00    381.06 o 
   0   4  16    11015.58    11948.24   1267.20 o 
   2   4  16    10963.96    12434.49   1158.64 o 
   4   4  16    12561.09    13990.36   1185.16 o 
   6   4  16     7606.62     8933.48   1253.61 o 
  -7   5  16     1665.17     1980.11    546.51 o 
  -5   5  16     1434.85     1447.79    781.92 o 
  -3   5  16       46.31      598.19    319.13 o 
  -1   5  16     1391.51     1744.55    428.00 o 
   1   5  16     1889.31     2074.33    506.12 o 
   3   5  16     2397.77     2759.43    468.66 o 
  -9   1  17      513.00      508.47    586.94 o 
  -7   1  17      116.02      115.52    228.75 o 
  -5   1  17     2377.86     2655.89    508.28 o 
  -3   1  17     9954.94    10287.49   1053.29 o 
  -1   1  17    16414.56    18300.35   1828.53 o 
   1   1  17    11111.27    11787.15   1013.48 o 
   3   1  17     3864.59     4961.36    739.94 o 
   5   1  17      256.10      126.95    229.72 o 
  -8   2  17       31.93       27.66    364.84 o 
  -6   2  17      994.78     1309.34    451.53 o 
  -4   2  17     8128.06     8806.18   1380.62 o 
  -2   2  17    23880.30    25200.71   2381.71 o 
   0   2  17    19970.66    20188.95   1831.79 o 
   2   2  17    10368.69    10673.99   1045.58 o 
   4   2  17     2172.94     2426.34    480.79 o 
  -7   3  17       89.08      227.24    313.73 o 
  -5   3  17      473.62     1076.00    420.72 o 
  -3   3  17     3177.07     4000.67    670.90 o 
  -1   3  17     6628.81     8037.94    966.94 o 
   1   3  17     5740.86     5237.70    657.29 o 
   3   3  17     1957.82     1862.28    439.60 o 
  -4   4  17     1379.62     1093.94    399.83 o 
  -2   4  17     2176.16     2172.38    649.58 o 
   0   4  17     2268.06     3029.88    605.37 o 
  -2   0  18    10197.44    12627.37   2494.11 o 
   0   0  18     4021.75     5665.95   1479.76 o 
  -1   1  18     3389.92     4270.76    820.57 o 
                                                 
